# Supplementary material for: A Membrane-Type-1 Matrix Metalloproteinase (MT1-MMP) – Discoidin Domain Receptor 1 Axis Regulates Collagen-Induced Apoptosis in Breast Cancer Cells
Source: PLoS One. 2015 Mar 16;10(3):e0116006. doi: 10.1371/journal.pone.0116006 (PMC4638154; doi:10.1371/journal.pone.0116006)
Supplement: S4 Movie — Time-lapse video of control MCF-7 cells (CTRL) embedded in a 3D COL1 gel for 16 hours in the presence of BB-94 (1 μM). Images were acquired every 10 minutes with a Nikon A1R time-lapse microscope equipped with a microscope stage incubation chamber (atmosphere of 5% CO2 at 37°C) and a S Plan Fluor ELWD 20x DIC N1 objective. (ZIP) [file pone.0116006.s020.zip]

Archive with 1 entries (1 files):
- Suppl_Movie_4_CTRL_COL3D_BB94.avi
