# Supplementary material for: A Membrane-Type-1 Matrix Metalloproteinase (MT1-MMP) – Discoidin Domain Receptor 1 Axis Regulates Collagen-Induced Apoptosis in Breast Cancer Cells
Source: PLoS One. 2015 Mar 16;10(3):e0116006. doi: 10.1371/journal.pone.0116006 (PMC4638154; doi:10.1371/journal.pone.0116006)
Supplement: S2 Table — (XLSX) [file pone.0116006.s025.xlsx]

## Sheet: Table of Contents
Supplementary Table 2. Full GO Term analysis of individual sublists.
Sheet	Title	Description
1	GO Term Analysis CTRL	Full GO Term analysis for the genes modulated by 3D COL1 in CTRL cells
2	GO Term Analysis MT1	Full GO Term analysis for the genes modulated by 3D COL1 in MT1 cells
Genes modulated in the presence of 3D COL1 were analysed by using the functional annotation tool of DAVID for functional enrichment analysis, with the DAVID default population background for Homo sapiens. The significance value associated with each Gene ontology term is a measure of the likelihood that the association between modulated transcripts and a given term is due to random chance. The p-v…

## Sheet: 1. GO Term Analysis CTRL
Genes that are up-regulated in CTRL cells in response to 3D COL1 after 24h
Category	Term	Count	%	PValue	Genes	List Total	Pop Hits	Pop Total	Fold Enrichment	Bonferroni	Benjamini	FDR
GOTERM_BP_FAT	GO:0006091~generation of precursor metabolites and energy	17	7.173	3.03785e-06	ATP5D, ALDOA, NDUFB11, ECH1, NDUFB7, ALDOC, NDUFA13, ATP6V0B, NDUFA11, NDUFS7, GPI, CYBA, PPP1CA, TPI1, IDH3G, GAPDH, ETFB	176	313	13528	4.1747	0.00345414	0.00345414	0.0048792
GOTERM_BP_FAT	GO:0006414~translational elongation	10	4.21941	6.21489e-06	RPL14, RPS29, RPL13, RPL9, RPLP1, RPS15, RPS9, RPL10A, EEF1D, RPL29	176	101	13528	7.61026	0.00705378	0.00353313	0.0099817
GOTERM_BP_FAT	GO:0055114~oxidation reduction	23	9.70464	2.62849e-05	BCKDHA, TM7SF2, HSD17B10, NDUFB11, FTLP2, NDUFB7, MAOA, NDUFA13, PRDX5, TECR, NDUFA11, NDUFS7, DHRS2, CYBA, G6PD, IDH3G, GPX4, BLVRB, PHGDH, GAPDH, ETFB, FTHL20, HSD17B8	176	639	13528	2.76661	0.0294951	0.00992999	0.0422096
GOTERM_BP_FAT	GO:0046164~alcohol catabolic process	8	3.37553	8.35557e-05	ALDOA, GPI, TPI1, PGLS, G6PD, MAOA, ALDOC, GAPDH	176	81	13528	7.59147	0.0907852	0.0235126	0.13412
GOTERM_BP_FAT	GO:0006007~glucose catabolic process	7	2.95359	9.9702e-05	ALDOA, GPI, TPI1, PGLS, G6PD, ALDOC, GAPDH	176	58	13528	9.27665	0.107355	0.0224572	0.160018
GOTERM_BP_FAT	GO:0019318~hexose metabolic process	11	4.64135	0.000198204	ALDOA, GPI, PPP1CA, TPI1, PGLS, G6PD, PFKFB4, ALDOC, SLC25A10, GAPDH, PMM1	176	192	13528	4.40365	0.202104	0.0369303	0.317875
GOTERM_BP_FAT	GO:0006839~mitochondrial transport	7	2.95359	0.000262614	ATP5D, TSPO, SLC25A6, SLC25A10, TIMM17B, SLC25A1, AIP	176	69	13528	7.79776	0.258556	0.0418363	0.420969
GOTERM_BP_FAT	GO:0019320~hexose catabolic process	7	2.95359	0.000262614	ALDOA, GPI, TPI1, PGLS, G6PD, ALDOC, GAPDH	176	69	13528	7.79776	0.258556	0.0418363	0.420969
GOTERM_BP_FAT	GO:0046365~monosaccharide catabolic process	7	2.95359	0.000307137	ALDOA, GPI, TPI1, PGLS, G6PD, ALDOC, GAPDH	176	71	13528	7.5781	0.295229	0.0427927	0.492174
GOTERM_BP_FAT	GO:0005996~monosaccharide metabolic process	11	4.64135	0.000626753	ALDOA, GPI, PPP1CA, TPI1, PGLS, G6PD, PFKFB4, ALDOC, SLC25A10, GAPDH, PMM1	176	222	13528	3.80856	0.510365	0.0762779	1.00194
GOTERM_BP_FAT	GO:0044275~cellular carbohydrate catabolic process	7	2.95359	0.000808215	ALDOA, GPI, TPI1, PGLS, G6PD, ALDOC, GAPDH	176	85	13528	6.32995	0.601851	0.0879796	1.29026
GOTERM_BP_FAT	GO:0006006~glucose metabolic process	9	3.79747	0.000841706	ALDOA, GPI, PPP1CA, TPI1, PGLS, G6PD, ALDOC, SLC25A10, GAPDH	176	153	13528	4.52139	0.616765	0.0834984	1.34339
GOTERM_BP_FAT	GO:0046364~monosaccharide biosynthetic process	5	2.1097	0.00128065	GPI, TPI1, G6PD, SLC25A10, PMM1	176	37	13528	10.387	0.76767	0.114527	2.03723
GOTERM_BP_FAT	GO:0046496~nicotinamide nucleotide metabolic process	5	2.1097	0.00171956	TPI1, PGLS, IDH3G, G6PD, QPRT	176	40	13528	9.60795	0.859178	0.139971	2.72642
GOTERM_BP_FAT	GO:0006769~nicotinamide metabolic process	5	2.1097	0.00171956	TPI1, PGLS, IDH3G, G6PD, QPRT	176	40	13528	9.60795	0.859178	0.139971	2.72642
GOTERM_BP_FAT	GO:0009820~alkaloid metabolic process	5	2.1097	0.00188645	TPI1, PGLS, IDH3G, G6PD, QPRT	176	41	13528	9.37361	0.883596	0.142403	2.98729
GOTERM_BP_FAT	GO:0019362~pyridine nucleotide metabolic process	5	2.1097	0.00206423	TPI1, PGLS, IDH3G, G6PD, QPRT	176	42	13528	9.15043	0.904972	0.145215	3.26446
GOTERM_BP_FAT	GO:0065003~macromolecular complex assembly	19	8.01688	0.00244342	CUTA, ARL2, HSD17B10, TSPAN4, ALDOC, GPAA1, MGP, H1FX, H2AFJ, SF3A2, NDUFS7, CYBA, PIH1D1, HIST2H2AC, RPS15, QPRT, HIST3H2A, GCHFR, ANGPTL4	176	665	13528	2.1961	0.938361	0.159832	3.85315
GOTERM_BP_FAT	GO:0046165~alcohol biosynthetic process	5	2.1097	0.00245389	GPI, TPI1, G6PD, SLC25A10, PMM1	176	44	13528	8.7345	0.939093	0.151778	3.86936
GOTERM_BP_FAT	GO:0016052~carbohydrate catabolic process	7	2.95359	0.00290244	ALDOA, GPI, TPI1, PGLS, G6PD, ALDOC, GAPDH	176	109	13528	4.9362	0.963509	0.168003	4.56129
GOTERM_BP_FAT	GO:0006096~glycolysis	5	2.1097	0.00312886	ALDOA, GPI, TPI1, ALDOC, GAPDH	176	47	13528	8.17698	0.971826	0.17127	4.90878
GOTERM_BP_FAT	GO:0019748~secondary metabolic process	6	2.53165	0.00356421	TPI1, PGLS, IDH3G, G6PD, CRABP2, QPRT	176	79	13528	5.83774	0.982869	0.184003	5.57361
GOTERM_BP_FAT	GO:0022900~electron transport chain	7	2.95359	0.00362599	NDUFS7, CYBA, NDUFB11, NDUFB7, NDUFA13, ETFB, NDUFA11	176	114	13528	4.7197	0.984037	0.178829	5.66759
GOTERM_BP_FAT	GO:0006412~translation	12	5.06329	0.00388073	RPL14, RPS29, RPL13, RPL9, RPLP1, RPS15, RPS9, QARS, DHPS, RPL10A, EEF1D, RPL29	176	331	13528	2.7866	0.988071	0.182339	6.05423
GOTERM_BP_FAT	GO:0006733~oxidoreduction coenzyme metabolic process	5	2.1097	0.00451768	TPI1, PGLS, IDH3G, G6PD, QPRT	176	52	13528	7.39073	0.994243	0.200869	7.01444
GOTERM_BP_FAT	GO:0043933~macromolecular complex subunit organization	19	8.01688	0.00486304	CUTA, ARL2, HSD17B10, TSPAN4, ALDOC, GPAA1, MGP, H1FX, H2AFJ, SF3A2, NDUFS7, CYBA, PIH1D1, HIST2H2AC, RPS15, QPRT, HIST3H2A, GCHFR, ANGPTL4	176	710	13528	2.05691	0.996122	0.206542	7.53124
GOTERM_BP_FAT	GO:0010035~response to inorganic substance	9	3.79747	0.00521566	ATP5D, CUTA, ACTG1, GPX4, PRDX5, MGP, NDRG1, MT1X, MB	176	205	13528	3.3745	0.99741	0.211992	8.0561
GOTERM_BP_FAT	GO:0006098~pentose-phosphate shunt	3	1.26582	0.00564289	TPI1, PGLS, G6PD	176	9	13528	25.6212	0.998412	0.219564	8.6883
GOTERM_BP_FAT	GO:0043603~cellular amide metabolic process	5	2.1097	0.00588948	TPI1, PGLS, IDH3G, G6PD, QPRT	176	56	13528	6.86282	0.998803	0.220563	9.05133
GOTERM_BP_FAT	GO:0019319~hexose biosynthetic process	4	1.68776	0.00733098	GPI, TPI1, SLC25A10, PMM1	176	31	13528	9.91789	0.999771	0.258672	11.1465
Genes that are down-regulated in CTRL cells in response to 3D COL1 after 24h
Category	Term	Count	%	PValue	Genes	List Total	Pop Hits	Pop Total	Fold Enrichment	Bonferroni	Benjamini	FDR
GOTERM_BP_FAT	GO:0016071~mRNA metabolic process	20	5.89971	1.64923e-05	UPF2, LOC643167, PNPT1, HNRNPA2B1, SMG1, SSB, DDX5, HNRNPR, PNN, HNRNPM, HNRNPH3, UPF3B, DCP2, ROD1, PNRC2, ZRANB2, PABPC1, HNRNPH1, RBM25, LUC7L3	229	370	13528	3.1932	0.028241	0.028241	0.027885
GOTERM_BP_FAT	GO:0006396~RNA processing	25	7.37463	1.76154e-05	LOC643167, DICER1, PNPT1, PNN, HNRNPM, SBDS, DKC1, SBDSP1, PABPC1, NSUN2, RBM25, LUC7L3, HNRNPA2B1, MPHOSPH10, SSB, DDX5, HNRNPR, HNRPDL, HNRNPH3, UPF3B, ROD1, ZRANB2, NOP58, HNRNPH1, PDCD7, DDX51	229	547	13528	2.69992	0.0301348	0.0151827	0.0297836
GOTERM_BP_FAT	GO:0051726~regulation of cell cycle	18	5.30973	4.66071e-05	CDK1, GTPBP4, ROCK2, CDK6, BCCIP, TRRAP, ITGB1, NAE1, PTPN11, RBBP8, LOC399804, PLK4, SBDS, C12ORF11, SBDSP1, KIF20B, CDK5RAP3, ZWILCH, TPR	229	331	13528	3.2125	0.0777679	0.0266252	0.0787838
GOTERM_BP_FAT	GO:0006259~DNA metabolic process	22	6.48968	0.000132679	TMX1, RAD51C, MSH3, USP1, SMG1, UBE2V2, BCCIP, C8ORF45, SMC3, C9ORF80, NAE1, RBBP8, UHRF1, MCM8, SET, DKC1, ORC6L, TDG, HSPD1, DMC1, POLQ, TOP2B	229	506	13528	2.56845	0.205847	0.0559913	0.224125
GOTERM_BP_FAT	GO:0007049~cell cycle	28	8.25959	0.000275577	RAD51C, ZMYND11, BCCIP, ITGB1, LOC399804, SBDS, MCM8, SBDSP1, ZWILCH, PSMD6, ASPM, CDK1, CKAP5, PCNT, CDK6, AHR, TACC1, SMC3, SMC4, NAE1, RBBP8, UHRF1, PSMA4, PSMC1, PSMA3, KIF20B, CLIP1, DMC1, CALM2, CALM1	229	776	13528	2.13154	0.380438	0.0913076	0.464983
GOTERM_BP_FAT	GO:0008380~RNA splicing	15	4.42478	0.000332229	LOC643167, HNRNPA2B1, MPHOSPH10, DDX5, HNRNPR, PNN, HNRNPM, HNRNPH3, UPF3B, ZRANB2, PABPC1, HNRNPH1, LUC7L3, PDCD7, RBM25	229	284	13528	3.12012	0.438519	0.0917141	0.560319
GOTERM_BP_FAT	GO:0006402~mRNA catabolic process	6	1.76991	0.000743407	UPF2, UPF3B, DCP2, PNRC2, PNPT1, SMG1	229	43	13528	8.24292	0.725218	0.168513	1.2497
GOTERM_BP_FAT	GO:0042254~ribosome biogenesis	9	2.65487	0.00106764	LOC399804, SBDS, GTPBP4, DKC1, MPHOSPH10, SBDSP1, NOP58, GNL2, BMS1, DDX51	229	122	13528	4.35794	0.843622	0.207002	1.79013
GOTERM_BP_FAT	GO:0044265~cellular macromolecule catabolic process	25	7.37463	0.00121643	PNPT1, UBE2V2, UBA5, UBE3C, WWP1, CACYBP, ZMPSTE24, PSMD6, HECTD1, CDK1, UPF2, USP1, HERC4, SMG1, NAE1, HSP90B1, UHRF1, UPF3B, TRIM33, DCP2, PNRC2, PSMA4, PSMC1, PSMA3, TDG	229	725	13528	2.03704	0.879274	0.209361	2.03721
GOTERM_BP_FAT	GO:0051236~establishment of RNA localization	8	2.35988	0.00125197	XPOT, LOC399804, UPF2, UPF3B, CKAP5, HNRNPA2B1, SMG1, LOC441228, TPR	229	97	13528	4.8721	0.886509	0.195555	2.09614
GOTERM_BP_FAT	GO:0050657~nucleic acid transport	8	2.35988	0.00125197	XPOT, LOC399804, UPF2, UPF3B, CKAP5, HNRNPA2B1, SMG1, LOC441228, TPR	229	97	13528	4.8721	0.886509	0.195555	2.09614
GOTERM_BP_FAT	GO:0050658~RNA transport	8	2.35988	0.00125197	XPOT, LOC399804, UPF2, UPF3B, CKAP5, HNRNPA2B1, SMG1, LOC441228, TPR	229	97	13528	4.8721	0.886509	0.195555	2.09614
GOTERM_BP_FAT	GO:0006913~nucleocytoplasmic transport	10	2.94985	0.00131137	XPOT, LOC399804, UPF2, SET, CSE1L, SMG1, NOP58, LOC441228, TPR, KPNB1, F2R	229	156	13528	3.78681	0.897649	0.187154	2.19456
GOTERM_BP_FAT	GO:0051169~nuclear transport	10	2.94985	0.00143316	XPOT, LOC399804, UPF2, SET, CSE1L, SMG1, NOP58, LOC441228, TPR, KPNB1, F2R	229	158	13528	3.73888	0.917188	0.187466	2.39605
GOTERM_BP_FAT	GO:0006403~RNA localization	8	2.35988	0.00149524	XPOT, LOC399804, UPF2, UPF3B, CKAP5, HNRNPA2B1, SMG1, LOC441228, TPR	229	100	13528	4.72594	0.925666	0.181218	2.49862
GOTERM_BP_FAT	GO:0000184~nuclear-transcribed mRNA catabolic process, nonsense-mediated decay	5	1.47493	0.00152648	UPF2, UPF3B, DCP2, PNRC2, SMG1	229	30	13528	9.84571	0.929597	0.172658	2.55018
GOTERM_BP_FAT	GO:0046907~intracellular transport	23	6.78466	0.00168524	XPOT, TMX1, UPF2, HSP90AA1, KIF5B, AP4E1, SMG1, LOC399804, SET, CSE1L, ATP2A2, ARCN1, STX16, NOP58, SYTL2, CD24, LOC441228, TPR, TRAM1, KPNB1, CLINT1, GOLGA3, SRP9, F2R	229	657	13528	2.06805	0.946588	0.177424	2.81186
GOTERM_BP_FAT	GO:0000956~nuclear-transcribed mRNA catabolic process	5	1.47493	0.002731	UPF2, UPF3B, DCP2, PNRC2, SMG1	229	35	13528	8.43918	0.99135	0.256874	4.51916
GOTERM_BP_FAT	GO:0015931~nucleobase, nucleoside, nucleotide and nucleic acid transport	8	2.35988	0.00300256	XPOT, LOC399804, UPF2, UPF3B, CKAP5, HNRNPA2B1, SMG1, LOC441228, TPR	229	113	13528	4.18225	0.99461	0.264535	4.95787
GOTERM_BP_FAT	GO:0006397~mRNA processing	14	4.12979	0.00314861	LOC643167, HNRNPA2B1, DDX5, HNRNPR, PNN, HNRNPM, HNRNPH3, UPF3B, ROD1, ZRANB2, PABPC1, HNRNPH1, LUC7L3, RBM25	229	321	13528	2.57645	0.995821	0.262375	5.19303
GOTERM_BP_FAT	GO:0009057~macromolecule catabolic process	25	7.37463	0.00323128	PNPT1, UBE2V2, UBA5, UBE3C, WWP1, CACYBP, ZMPSTE24, PSMD6, HECTD1, CDK1, UPF2, USP1, HERC4, SMG1, NAE1, HSP90B1, UHRF1, UPF3B, TRIM33, DCP2, PNRC2, PSMA4, PSMC1, PSMA3, TDG	229	781	13528	1.89098	0.996382	0.256127	5.3259
GOTERM_BP_FAT	GO:0022402~cell cycle process	20	5.89971	0.0033043	CDK1, RAD51C, CKAP5, PCNT, CDK6, ITGB1, SMC3, SMC4, RBBP8, LOC399804, SBDS, PSMA4, PSMC1, PSMA3, SBDSP1, KIF20B, CLIP1, DMC1, ZWILCH, PSMD6, ASPM	229	565	13528	2.09112	0.996814	0.249829	5.44311
GOTERM_BP_FAT	GO:0022613~ribonucleoprotein complex biogenesis	10	2.94985	0.00347036	LOC399804, SBDS, GTPBP4, DKC1, DICER1, MPHOSPH10, SBDSP1, NOP58, GNL2, BMS1, DDX51	229	180	13528	3.2819	0.997615	0.249899	5.70917
GOTERM_BP_FAT	GO:0010824~regulation of centrosome duplication	3	0.884956	0.00405693	LOC399804, PLK4, ROCK2	229	6	13528	29.5371	0.999142	0.274551	6.64331
GOTERM_BP_FAT	GO:0000278~mitotic cell cycle	15	4.42478	0.00408169	CDK1, CKAP5, CDK6, ITGB1, SMC3, SMC4, RBBP8, PSMA4, PSMC1, PSMA3, KIF20B, CLIP1, ZWILCH, PSMD6, ASPM	229	370	13528	2.3949	0.999179	0.265736	6.68254
GOTERM_BP_FAT	GO:0000075~cell cycle checkpoint	7	2.0649	0.00434789	CDK1, TRRAP, ZWILCH, TPR, RBBP8, PTPN11, NAE1	229	91	13528	4.54417	0.999484	0.270477	7.10343
GOTERM_BP_FAT	GO:0006974~response to DNA damage stimulus	15	4.42478	0.00437531	CDK1, RAD51C, MSH3, USP1, SMG1, BCCIP, UBE2V2, SMC3, C9ORF80, PTPN11, NAE1, RBBP8, UHRF1, TDG, POLQ	229	373	13528	2.37564	0.999508	0.262629	7.14669
GOTERM_BP_FAT	GO:0006401~RNA catabolic process	6	1.76991	0.00473053	UPF2, UPF3B, DCP2, PNRC2, PNPT1, SMG1	229	65	13528	5.45301	0.999735	0.271513	7.7053
GOTERM_BP_FAT	GO:0070647~protein modification by small protein conjugation or removal	9	2.65487	0.00574845	SUZ12, TRIM33, USP1, WWP1, UBE2V2, UBE3C, TRRAP, HECTD1, NAE1	229	160	13528	3.32293	0.999955	0.309876	9.28861
GOTERM_BP_FAT	GO:0007093~mitotic cell cycle checkpoint	5	1.47493	0.00579666	CDK1, TRRAP, ZWILCH, TPR, NAE1	229	43	13528	6.8691	0.999959	0.302775	9.36297
GOTERM_BP_FAT	GO:0010605~negative regulation of macromolecule metabolic process	23	6.78466	0.00635064	ZMYND11, LOC644101, GTPBP4, BCLAF1, MSH3, ARID5B, DICER1, HAT1, PAWR, IL10, INHBB, SUZ12, LOC399804, SET, TRIM33, ITGAV, WWP1, PSMA4, PSMC1, PSMA3, PSMD6, ZFHX3, SRP9	229	734	13528	1.8511	0.999984	0.317228	10.2132
GOTERM_BP_FAT	GO:0046605~regulation of centrosome cycle	3	0.884956	0.00740619	LOC399804, PLK4, ROCK2	229	8	13528	22.1528	0.999998	0.34976	11.8125
GOTERM_BP_FAT	GO:0030889~negative regulation of B cell proliferation	3	0.884956	0.00740619	PAWR, CD24, IL10	229	8	13528	22.1528	0.999998	0.34976	11.8125
GOTERM_BP_FAT	GO:0001568~blood vessel development	11	3.24484	0.00868185	NRP1, EPAS1, LAMA5, ZMIZ1, IL18, ITGAV, DICER1, POFUT1, NCL, ANXA2P2, GJC1	229	245	13528	2.65231	1	0.386508	13.7096
GOTERM_BP_FAT	GO:0006281~DNA repair	12	3.53982	0.00884627	RAD51C, UHRF1, MSH3, USP1, TDG, SMG1, BCCIP, UBE2V2, POLQ, SMC3, C9ORF80, RBBP8	229	284	13528	2.49609	1	0.382652	13.9513
GOTERM_BP_FAT	GO:0048514~blood vessel morphogenesis	10	2.94985	0.00957871	NRP1, EPAS1, LAMA5, ZMIZ1, IL18, DICER1, POFUT1, NCL, ANXA2P2, GJC1	229	211	13528	2.79973	1	0.39747	15.0203
Genes that are up-regulated in CTRL cells in response to 3D COL1 after 48h
Category	Term	Count	%	PValue	Genes	List Total	Pop Hits	Pop Total	Fold Enrichment	Bonferroni	Benjamini	FDR
GOTERM_BP_FAT	GO:0006414~translational elongation	7	5.10949	0.000118841	RPL14, RPS29, RPL13, RPL9, RPLP1, RPL10A, EEF1D	104	101	13528	9.01523	0.098125	0.098125	0.184245
Genes that are down-regulated in CTRL cells in response to 3D COL1 after 48h
Category	Term	Count	%	PValue	Genes	List Total	Pop Hits	Pop Total	Fold Enrichment	Bonferroni	Benjamini	FDR
GOTERM_BP_FAT	GO:0007049~cell cycle	26	10.7884	6.89613e-06	RAD51C, ZMYND11, BCCIP, ITGB1, MCM8, SBDSP1, ZWILCH, PSMD6, ASPM, CDK1, CKAP5, PCNT, AHR, TACC1, SMC3, RBBP8, NAE1, SMC4, UHRF1, PSMA4, PSMC1, PSMA3, KIF20B, CLIP1, DMC1, CALM1	165	776	13528	2.74702	0.0101339	0.0101339	0.0114361
GOTERM_BP_FAT	GO:0051726~regulation of cell cycle	16	6.639	1.20475e-05	CDK1, GTPBP4, ROCK2, BCCIP, TRRAP, ITGB1, NAE1, PTPN11, RBBP8, PLK4, C12ORF11, KIF20B, SBDSP1, CDK5RAP3, ZWILCH, TPR	165	331	13528	3.96316	0.0176369	0.00885767	0.0199781
GOTERM_BP_FAT	GO:0006396~RNA processing	19	7.88382	0.000114284	LOC643167, DICER1, PNPT1, HNRNPA2B1, MPHOSPH10, SSB, DDX5, HNRNPR, PNN, HNRPDL, HNRNPM, ROD1, ZRANB2, SBDSP1, NOP58, HNRNPH1, NSUN2, PDCD7, RBM25	165	547	13528	2.84784	0.155328	0.0547151	0.189363
GOTERM_BP_FAT	GO:0016071~mRNA metabolic process	15	6.22407	0.000165146	UPF2, LOC643167, HNRNPA2B1, PNPT1, SMG1, SSB, DDX5, HNRNPR, PNN, HNRNPM, DCP2, ROD1, ZRANB2, HNRNPH1, RBM25	165	370	13528	3.32383	0.216466	0.0591628	0.273531
GOTERM_BP_FAT	GO:0022402~cell cycle process	18	7.46888	0.000504546	CDK1, RAD51C, CKAP5, PCNT, ITGB1, SMC3, SMC4, RBBP8, PSMA4, PSMC1, PSMA3, SBDSP1, KIF20B, CLIP1, DMC1, ZWILCH, PSMD6, ASPM	165	565	13528	2.612	0.525457	0.1385	0.833473
GOTERM_BP_FAT	GO:0000278~mitotic cell cycle	14	5.80913	0.000574092	CDK1, CKAP5, ITGB1, SMC3, SMC4, RBBP8, PSMA4, PSMC1, PSMA3, KIF20B, CLIP1, ZWILCH, PSMD6, ASPM	165	370	13528	3.10224	0.571805	0.131826	0.947844
GOTERM_BP_FAT	GO:0000075~cell cycle checkpoint	7	2.90456	0.000825521	CDK1, TRRAP, ZWILCH, TPR, RBBP8, PTPN11, NAE1	165	91	13528	6.30676	0.70471	0.159919	1.3603
GOTERM_BP_FAT	GO:0006259~DNA metabolic process	16	6.639	0.00125924	RAD51C, MSH3, SMG1, C8ORF45, BCCIP, SMC3, C9ORF80, NAE1, RBBP8, UHRF1, MCM8, ORC6L, TDG, DMC1, POLQ, TOP2B	165	506	13528	2.5925	0.844494	0.207556	2.068
GOTERM_BP_FAT	GO:0007093~mitotic cell cycle checkpoint	5	2.07469	0.0017782	CDK1, TRRAP, ZWILCH, TPR, NAE1	165	43	13528	9.53347	0.927831	0.253293	2.90851
GOTERM_BP_FAT	GO:0006974~response to DNA damage stimulus	13	5.39419	0.00197316	CDK1, RAD51C, MSH3, SMG1, BCCIP, SMC3, C9ORF80, PTPN11, NAE1, RBBP8, UHRF1, TDG, POLQ	165	373	13528	2.85749	0.945917	0.253025	3.22251
GOTERM_BP_FAT	GO:0008380~RNA splicing	11	4.56432	0.00243784	HNRNPM, LOC643167, HNRNPA2B1, ZRANB2, MPHOSPH10, HNRNPH1, DDX5, HNRNPR, PDCD7, RBM25, PNN	165	284	13528	3.17559	0.972815	0.279446	3.96709
GOTERM_BP_FAT	GO:0007346~regulation of mitotic cell cycle	8	3.3195	0.00251533	CDK1, C12ORF11, KIF20B, SBDSP1, TRRAP, ZWILCH, TPR, NAE1	165	152	13528	4.31515	0.975762	0.266542	4.09073
GOTERM_BP_FAT	GO:0006913~nucleocytoplasmic transport	8	3.3195	0.00289253	XPOT, UPF2, CSE1L, SMG1, NOP58, LOC441228, TPR, KPNB1, F2R	165	156	13528	4.20451	0.986136	0.280438	4.69044
GOTERM_BP_FAT	GO:0044265~cellular macromolecule catabolic process	19	7.88382	0.00303023	CDK1, UPF2, PNPT1, HERC4, SMG1, UBE3C, NAE1, UHRF1, HSP90B1, TRIM33, DCP2, WWP1, PSMA4, CACYBP, PSMC1, PSMA3, TDG, ZMPSTE24, PSMD6	165	725	13528	2.14865	0.988694	0.273978	4.90849
GOTERM_BP_FAT	GO:0051169~nuclear transport	8	3.3195	0.00312233	XPOT, UPF2, CSE1L, SMG1, NOP58, LOC441228, TPR, KPNB1, F2R	165	158	13528	4.15129	0.990136	0.265031	5.05408
GOTERM_BP_FAT	GO:0030889~negative regulation of B cell proliferation	3	1.24481	0.00389866	PAWR, CD24, IL10	165	8	13528	30.7455	0.996879	0.302741	6.2729
GOTERM_BP_FAT	GO:0048514~blood vessel morphogenesis	9	3.73444	0.00420594	NRP1, LAMA5, ZMIZ1, IL18, DICER1, POFUT1, NCL, ANXA2P2, GJC1	165	211	13528	3.49711	0.998021	0.306631	6.75127
GOTERM_BP_FAT	GO:0022403~cell cycle phase	13	5.39419	0.00459048	CDK1, RAD51C, CKAP5, PCNT, ITGB1, SMC3, RBBP8, SMC4, KIF20B, CLIP1, ZWILCH, DMC1, ASPM	165	414	13528	2.5745	0.998881	0.314455	7.34666
GOTERM_BP_FAT	GO:0050657~nucleic acid transport	6	2.48963	0.00648241	XPOT, UPF2, CKAP5, HNRNPA2B1, SMG1, LOC441228, TPR	165	97	13528	5.07142	0.999933	0.396834	10.2243
GOTERM_BP_FAT	GO:0050658~RNA transport	6	2.48963	0.00648241	XPOT, UPF2, CKAP5, HNRNPA2B1, SMG1, LOC441228, TPR	165	97	13528	5.07142	0.999933	0.396834	10.2243
GOTERM_BP_FAT	GO:0051236~establishment of RNA localization	6	2.48963	0.00648241	XPOT, UPF2, CKAP5, HNRNPA2B1, SMG1, LOC441228, TPR	165	97	13528	5.07142	0.999933	0.396834	10.2243
GOTERM_BP_FAT	GO:0009057~macromolecule catabolic process	19	7.88382	0.00653307	CDK1, UPF2, PNPT1, HERC4, SMG1, UBE3C, NAE1, UHRF1, HSP90B1, TRIM33, DCP2, WWP1, PSMA4, CACYBP, PSMC1, PSMA3, TDG, ZMPSTE24, PSMD6	165	781	13528	1.99458	0.999938	0.383718	10.3002
GOTERM_BP_FAT	GO:0000279~M phase	11	4.56432	0.00683567	RAD51C, CDK1, CKAP5, PCNT, KIF20B, CLIP1, DMC1, ZWILCH, SMC3, ASPM, SMC4	165	329	13528	2.74124	0.99996	0.382716	10.7523
GOTERM_BP_FAT	GO:0031396~regulation of protein ubiquitination	6	2.48963	0.00735759	CDK1, GTPBP4, PSMA4, PSMA3, PSMC1, PSMD6	165	100	13528	4.91927	0.999982	0.390909	11.5269
GOTERM_BP_FAT	GO:0006403~RNA localization	6	2.48963	0.00735759	XPOT, UPF2, CKAP5, HNRNPA2B1, SMG1, LOC441228, TPR	165	100	13528	4.91927	0.999982	0.390909	11.5269
GOTERM_BP_FAT	GO:0006281~DNA repair	10	4.14938	0.00780393	RAD51C, UHRF1, MSH3, TDG, SMG1, BCCIP, POLQ, SMC3, C9ORF80, RBBP8	165	284	13528	2.8869	0.999991	0.395355	12.1843
GOTERM_BP_FAT	GO:0031145~anaphase-promoting complex-dependent proteasomal ubiquitin-dependent protein catabolic process	5	2.07469	0.0079435	CDK1, PSMA4, PSMA3, PSMC1, PSMD6	165	65	13528	6.30676	0.999992	0.387869	12.389
GOTERM_BP_FAT	GO:0010498~proteasomal protein catabolic process	6	2.48963	0.00798488	CDK1, HSP90B1, PSMA4, PSMA3, PSMC1, PSMD6	165	102	13528	4.82282	0.999993	0.377269	12.4496
GOTERM_BP_FAT	GO:0043161~proteasomal ubiquitin-dependent protein catabolic process	6	2.48963	0.00798488	CDK1, HSP90B1, PSMA4, PSMA3, PSMC1, PSMD6	165	102	13528	4.82282	0.999993	0.377269	12.4496
GOTERM_BP_FAT	GO:0001525~angiogenesis	7	2.90456	0.00927092	NRP1, LAMA5, IL18, DICER1, POFUT1, NCL, ANXA2P2	165	148	13528	3.87781	0.999999	0.410874	14.313
GOTERM_BP_FAT	GO:0051437~positive regulation of ubiquitin-protein ligase activity during mitotic cell cycle	5	2.07469	0.00929223	CDK1, PSMA4, PSMA3, PSMC1, PSMD6	165	68	13528	6.02852	0.999999	0.399922	14.3435
Genes that are up-regulated in CTRL cells in response to 3D COL1 after 72h
Category	Term	Count	%	PValue	Genes	List Total	Pop Hits	Pop Total	Fold Enrichment	Bonferroni	Benjamini	FDR
GOTERM_BP_FAT	GO:0046164~alcohol catabolic process	5	5.74713	0.000648484	ALDOA, PGLS, MAOA, ALDOC, GAPDH	67	81	13528	12.4636	0.32373	0.32373	0.954145
GOTERM_BP_FAT	GO:0019318~hexose metabolic process	6	6.89655	0.00242471	ALDOA, PGLS, PFKFB4, ALDOC, GAPDH, PMM1	67	192	13528	6.3097	0.768662	0.519024	3.5243
GOTERM_BP_FAT	GO:0006007~glucose catabolic process	4	4.5977	0.00282608	ALDOA, PGLS, ALDOC, GAPDH	67	58	13528	13.9249	0.818507	0.433821	4.0964
GOTERM_BP_FAT	GO:0006000~fructose metabolic process	3	3.44828	0.00304109	ALDOA, PFKFB4, ALDOC	67	17	13528	35.6313	0.840637	0.368175	4.40156
GOTERM_BP_FAT	GO:0006091~generation of precursor metabolites and energy	7	8.04598	0.00414499	ALDOA, IDH3G, ECH1, ALDOC, GAPDH, ETFB, ATP6V0B	67	313	13528	4.51557	0.918293	0.39403	5.95412
GOTERM_BP_FAT	GO:0005996~monosaccharide metabolic process	6	6.89655	0.00451345	ALDOA, PGLS, PFKFB4, ALDOC, GAPDH, PMM1	67	222	13528	5.45704	0.934635	0.365316	6.46708
GOTERM_BP_FAT	GO:0019320~hexose catabolic process	4	4.5977	0.00461945	ALDOA, PGLS, ALDOC, GAPDH	67	69	13528	11.705	0.9387	0.328911	6.61416
GOTERM_BP_FAT	GO:0046365~monosaccharide catabolic process	4	4.5977	0.00500449	ALDOA, PGLS, ALDOC, GAPDH	67	71	13528	11.3752	0.951456	0.314879	7.14664
GOTERM_BP_FAT	GO:0042133~neurotransmitter metabolic process	3	3.44828	0.00508489	MAOA, GAD1, GCHFR	67	22	13528	27.5332	0.953765	0.289337	7.25746
GOTERM_BP_FAT	GO:0044275~cellular carbohydrate catabolic process	4	4.5977	0.00824032	ALDOA, PGLS, ALDOC, GAPDH	67	85	13528	9.50167	0.993191	0.392832	11.5109
Genes that are down-regulated in CTRL cells in response to 3D COL1 after 72h
Category	Term	Count	%	PValue	Genes	List Total	Pop Hits	Pop Total	Fold Enrichment	Bonferroni	Benjamini	FDR
GOTERM_BP_FAT	GO:0006396~RNA processing	17	8.71795	5.24611e-05	LOC643167, DICER1, PNPT1, HNRNPA2B1, MPHOSPH10, SSB, DDX5, HNRNPR, PNN, HNRPDL, ROD1, ZRANB2, NOP58, HNRNPH1, NSUN2, PDCD7, RBM25	128	547	13528	3.28462	0.0665154	0.0665154	0.0857193
GOTERM_BP_FAT	GO:0016071~mRNA metabolic process	13	6.66667	0.000186604	UPF2, LOC643167, HNRNPA2B1, PNPT1, SSB, DDX5, HNRNPR, PNN, ROD1, DCP2, ZRANB2, HNRNPH1, RBM25	128	370	13528	3.71334	0.217176	0.115227	0.30459
GOTERM_BP_FAT	GO:0008380~RNA splicing	10	5.12821	0.00142595	LOC643167, HNRNPA2B1, ZRANB2, MPHOSPH10, HNRNPH1, DDX5, HNRNPR, PDCD7, RBM25, PNN	128	284	13528	3.72139	0.846212	0.464235	2.30555
GOTERM_BP_FAT	GO:0010033~response to organic substance	16	8.20513	0.0030908	HSP90AA1, CREB1, DICER1, ADIPOR2, CDH1, DEK, RPS6KB1, TTC3, IL10, PTPN11, PHIP, HSPH1, TFRC, CD24, PDCD7, F2R	128	721	13528	2.34535	0.982775	0.637725	4.9342
GOTERM_BP_FAT	GO:0051726~regulation of cell cycle	10	5.12821	0.00399274	GTPBP4, ROCK2, KIF20B, CDK5RAP3, TRRAP, TPR, ITGB1, RBBP8, PTPN11, NAE1	128	331	13528	3.19298	0.994747	0.583066	6.33041
GOTERM_BP_FAT	GO:0001568~blood vessel development	8	4.10256	0.00834183	NRP1, LAMA5, ZMIZ1, IL18, DICER1, POFUT1, ANXA2P2, GJC1	128	245	13528	3.45102	0.999983	0.791966	12.7968
GOTERM_BP_FAT	GO:0006606~protein import into nucleus	5	2.5641	0.00869982	CSE1L, NOP58, TPR, KPNB1, F2R	128	86	13528	6.14462	0.999989	0.761411	13.3099
GOTERM_BP_FAT	GO:0051170~nuclear import	5	2.5641	0.00941786	CSE1L, NOP58, TPR, KPNB1, F2R	128	88	13528	6.00497	0.999996	0.748276	14.3307
GOTERM_BP_FAT	GO:0001944~vasculature development	8	4.10256	0.00945866	NRP1, LAMA5, ZMIZ1, IL18, DICER1, POFUT1, ANXA2P2, GJC1	128	251	13528	3.36853	0.999996	0.712601	14.3883

## Sheet: 2. GO Term Analysis MT1
Genes that are up-regulated in MT1 cells in response to 3D COL1 after 24h
Category	Term	Count	%	PValue	Genes	List Total	Pop Hits	Pop Total	Fold Enrichment	Bonferroni	Benjamini	FDR
GOTERM_BP_FAT	GO:0006091~generation of precursor metabolites and energy	12	9.83607	1.06664e-05	ATP5D, NDUFS7, ALDOA, CYBA, GPI, PPP1CA, TPI1, IDH3G, ALDOC, NDUFA13, ETFB, ATP6V0B	95	313	13528	5.45942	0.00958559	0.00958559	0.0166321
GOTERM_BP_FAT	GO:0055114~oxidation reduction	14	11.4754	0.000456712	BCKDHA, FTLP2, PRDX5, NDUFA13, TECR, NDUFS7, DHRS2, CYBA, G6PD, IDH3G, GPX4, BLVRB, PHGDH, ETFB	95	639	13528	3.11987	0.33801	0.186372	0.709836
GOTERM_BP_FAT	GO:0006007~glucose catabolic process	5	4.09836	0.000696158	ALDOA, GPI, TPI1, G6PD, ALDOC	95	58	13528	12.2759	0.466795	0.189105	1.0801
GOTERM_BP_FAT	GO:0019320~hexose catabolic process	5	4.09836	0.00133841	ALDOA, GPI, TPI1, G6PD, ALDOC	95	69	13528	10.3188	0.701621	0.260919	2.06687
GOTERM_BP_FAT	GO:0046365~monosaccharide catabolic process	5	4.09836	0.00148847	ALDOA, GPI, TPI1, G6PD, ALDOC	95	71	13528	10.0282	0.739484	0.235871	2.29611
GOTERM_BP_FAT	GO:0019318~hexose metabolic process	7	5.7377	0.00218834	ALDOA, GPI, PPP1CA, TPI1, G6PD, PFKFB4, ALDOC	95	192	13528	5.19167	0.861687	0.280865	3.35858
GOTERM_BP_FAT	GO:0019748~secondary metabolic process	5	4.09836	0.00220665	TPI1, IDH3G, G6PD, CRABP2, QPRT	95	79	13528	9.01266	0.86396	0.247965	3.38622
GOTERM_BP_FAT	GO:0046164~alcohol catabolic process	5	4.09836	0.00241784	ALDOA, GPI, TPI1, G6PD, ALDOC	95	81	13528	8.79012	0.88763	0.239093	3.70463
GOTERM_BP_FAT	GO:0006769~nicotinamide metabolic process	4	3.27869	0.00266487	TPI1, IDH3G, G6PD, QPRT	95	40	13528	14.24	0.910148	0.234887	4.07581
GOTERM_BP_FAT	GO:0046496~nicotinamide nucleotide metabolic process	4	3.27869	0.00266487	TPI1, IDH3G, G6PD, QPRT	95	40	13528	14.24	0.910148	0.234887	4.07581
GOTERM_BP_FAT	GO:0009820~alkaloid metabolic process	4	3.27869	0.0028609	TPI1, IDH3G, G6PD, QPRT	95	41	13528	13.8927	0.924762	0.227953	4.3694
GOTERM_BP_FAT	GO:0044275~cellular carbohydrate catabolic process	5	4.09836	0.00288121	ALDOA, GPI, TPI1, G6PD, ALDOC	95	85	13528	8.37647	0.926133	0.2109	4.39977
GOTERM_BP_FAT	GO:0019362~pyridine nucleotide metabolic process	4	3.27869	0.00306559	TPI1, IDH3G, G6PD, QPRT	95	42	13528	13.5619	0.937493	0.206292	4.67507
GOTERM_BP_FAT	GO:0034599~cellular response to oxidative stress	4	3.27869	0.00327907	DHRS2, G6PD, GPX4, PRDX5	95	43	13528	13.2465	0.948484	0.20399	4.99289
GOTERM_BP_FAT	GO:0006096~glycolysis	4	3.27869	0.00422313	ALDOA, GPI, TPI1, ALDOC	95	47	13528	12.1191	0.978106	0.238883	6.38651
GOTERM_BP_FAT	GO:0006006~glucose metabolic process	6	4.91803	0.00424326	ALDOA, GPI, PPP1CA, TPI1, G6PD, ALDOC	95	153	13528	5.58431	0.978502	0.225849	6.41602
GOTERM_BP_FAT	GO:0005996~monosaccharide metabolic process	7	5.7377	0.00447943	ALDOA, GPI, PPP1CA, TPI1, G6PD, PFKFB4, ALDOC	95	222	13528	4.49009	0.982647	0.223824	6.76155
GOTERM_BP_FAT	GO:0006733~oxidoreduction coenzyme metabolic process	4	3.27869	0.00561398	TPI1, IDH3G, G6PD, QPRT	95	52	13528	10.9538	0.993803	0.258472	8.40487
GOTERM_BP_FAT	GO:0006000~fructose metabolic process	3	2.45902	0.00607037	ALDOA, PFKFB4, ALDOC	95	17	13528	25.1294	0.995906	0.263214	9.05825
GOTERM_BP_FAT	GO:0043603~cellular amide metabolic process	4	3.27869	0.00690261	TPI1, IDH3G, G6PD, QPRT	95	56	13528	10.1714	0.998079	0.280496	10.2385
GOTERM_BP_FAT	GO:0016052~carbohydrate catabolic process	5	4.09836	0.00697906	ALDOA, GPI, TPI1, G6PD, ALDOC	95	109	13528	6.53211	0.998208	0.271093	10.3462
Genes that are down-regulated in MT1 cells in response to 3D COL1 after 24h
Category	Term	Count	%	PValue	Genes	List Total	Pop Hits	Pop Total	Fold Enrichment	Bonferroni	Benjamini	FDR
GOTERM_BP_FAT	GO:0016071~mRNA metabolic process	18	7.43802	4.17353e-06	UPF2, LOC643167, PNPT1, HNRNPA2B1, SMG1, SSB, DDX5, HNRNPR, PNN, HNRNPM, HNRNPH3, UPF3B, DCP2, ROD1, ZRANB2, HNRNPH1, LUC7L3, RBM25	171	370	13528	3.84865	0.00624904	0.00624904	0.00693536
GOTERM_BP_FAT	GO:0051726~regulation of cell cycle	17	7.02479	4.26627e-06	CDK1, ROCK2, CDK6, BCCIP, TRRAP, ITGB1, NAE1, PTPN11, RBBP8, LOC399804, PLK4, SBDS, C12ORF11, SBDSP1, KIF20B, CDK5RAP3, ZWILCH, TPR	171	331	13528	4.06311	0.00638746	0.00319885	0.00708947
GOTERM_BP_FAT	GO:0006396~RNA processing	21	8.67769	1.76303e-05	LOC643167, DICER1, PNPT1, HNRNPA2B1, MPHOSPH10, SSB, DDX5, HNRNPR, PNN, HNRPDL, HNRNPM, SBDS, HNRNPH3, UPF3B, ROD1, ZRANB2, SBDSP1, NOP58, HNRNPH1, RBM25, LUC7L3, PDCD7	171	547	13528	3.03717	0.0261334	0.00878813	0.029294
GOTERM_BP_FAT	GO:0008380~RNA splicing	14	5.78512	6.14496e-05	LOC643167, HNRNPA2B1, MPHOSPH10, DDX5, HNRNPR, PNN, HNRNPM, HNRNPH3, UPF3B, ZRANB2, HNRNPH1, LUC7L3, PDCD7, RBM25	171	284	13528	3.89984	0.0881686	0.0228108	0.102068
GOTERM_BP_FAT	GO:0006259~DNA metabolic process	19	7.85124	6.78253e-05	TMX1, RAD51C, MSH3, SMG1, UBE2V2, BCCIP, SMC3, C9ORF80, NAE1, RBBP8, UHRF1, MCM8, SET, ORC6L, TDG, HSPD1, DMC1, POLQ, TOP2B	171	506	13528	2.97058	0.0968594	0.0201692	0.112653
GOTERM_BP_FAT	GO:0006913~nucleocytoplasmic transport	10	4.13223	0.000155419	XPOT, LOC399804, UPF2, SET, CSE1L, SMG1, NOP58, LOC441228, TPR, KPNB1, F2R	171	156	13528	5.07123	0.208209	0.0381623	0.257962
GOTERM_BP_FAT	GO:0051169~nuclear transport	10	4.13223	0.000171106	XPOT, LOC399804, UPF2, SET, CSE1L, SMG1, NOP58, LOC441228, TPR, KPNB1, F2R	171	158	13528	5.00703	0.22665	0.0360517	0.283965
GOTERM_BP_FAT	GO:0007049~cell cycle	23	9.50413	0.000288164	ZMYND11, CDK1, RAD51C, PCNT, CDK6, BCCIP, ITGB1, TACC1, SMC3, SMC4, NAE1, RBBP8, LOC399804, UHRF1, SBDS, MCM8, PSMA4, PSMA3, SBDSP1, KIF20B, CLIP1, DMC1, ZWILCH, ASPM	171	776	13528	2.34479	0.351365	0.0526727	0.477796
GOTERM_BP_FAT	GO:0046907~intracellular transport	20	8.26446	0.000601983	XPOT, TMX1, UPF2, HSP90AA1, KIF5B, AP4E1, SMG1, LOC399804, SET, CSE1L, ATP2A2, STX16, NOP58, SYTL2, CD24, LOC441228, TPR, KPNB1, GOLGA3, SRP9, F2R	171	657	13528	2.40825	0.595236	0.09561	0.995689
GOTERM_BP_FAT	GO:0006397~mRNA processing	13	5.3719	0.000747335	LOC643167, HNRNPA2B1, DDX5, HNRNPR, PNN, HNRNPM, HNRNPH3, UPF3B, ROD1, ZRANB2, HNRNPH1, LUC7L3, RBM25	171	321	13528	3.20388	0.67467	0.106216	1.2347
GOTERM_BP_FAT	GO:0006974~response to DNA damage stimulus	14	5.78512	0.000867071	CDK1, RAD51C, MSH3, SMG1, BCCIP, UBE2V2, SMC3, C9ORF80, PTPN11, NAE1, RBBP8, UHRF1, TDG, POLQ	171	373	13528	2.96932	0.728259	0.1117	1.43119
GOTERM_BP_FAT	GO:0000075~cell cycle checkpoint	7	2.89256	0.000995064	CDK1, TRRAP, ZWILCH, TPR, RBBP8, PTPN11, NAE1	171	91	13528	6.08547	0.775826	0.11716	1.64081
GOTERM_BP_FAT	GO:0050658~RNA transport	7	2.89256	0.00138687	XPOT, LOC399804, UPF2, UPF3B, HNRNPA2B1, SMG1, LOC441228, TPR	171	97	13528	5.70905	0.875633	0.148153	2.27991
GOTERM_BP_FAT	GO:0051236~establishment of RNA localization	7	2.89256	0.00138687	XPOT, LOC399804, UPF2, UPF3B, HNRNPA2B1, SMG1, LOC441228, TPR	171	97	13528	5.70905	0.875633	0.148153	2.27991
GOTERM_BP_FAT	GO:0050657~nucleic acid transport	7	2.89256	0.00138687	XPOT, LOC399804, UPF2, UPF3B, HNRNPA2B1, SMG1, LOC441228, TPR	171	97	13528	5.70905	0.875633	0.148153	2.27991
GOTERM_BP_FAT	GO:0006403~RNA localization	7	2.89256	0.00162221	XPOT, LOC399804, UPF2, UPF3B, HNRNPA2B1, SMG1, LOC441228, TPR	171	100	13528	5.53778	0.912711	0.159855	2.66191
GOTERM_BP_FAT	GO:0006402~mRNA catabolic process	5	2.06612	0.00202764	UPF2, UPF3B, DCP2, PNPT1, SMG1	171	43	13528	9.19897	0.952575	0.183918	3.31672
GOTERM_BP_FAT	GO:0007093~mitotic cell cycle checkpoint	5	2.06612	0.00202764	CDK1, TRRAP, ZWILCH, TPR, NAE1	171	43	13528	9.19897	0.952575	0.183918	3.31672
GOTERM_BP_FAT	GO:0022402~cell cycle process	17	7.02479	0.0020311	CDK1, RAD51C, PCNT, CDK6, ITGB1, SMC3, SMC4, RBBP8, LOC399804, SBDS, PSMA4, PSMA3, SBDSP1, KIF20B, CLIP1, DMC1, ZWILCH, ASPM	171	565	13528	2.38033	0.952822	0.173755	3.32228
GOTERM_BP_FAT	GO:0040007~growth	9	3.71901	0.0021928	INHBB, LOC399804, SBDS, ZMIZ1, ARID5B, ANKRD11, SBDSP1, NOP58, DDX5, PTPN11	171	183	13528	3.89071	0.963014	0.176304	3.58227
GOTERM_BP_FAT	GO:0010824~regulation of centrosome duplication	3	1.23967	0.00227808	LOC399804, PLK4, ROCK2	171	6	13528	39.5556	0.96747	0.173297	3.71912
GOTERM_BP_FAT	GO:0015931~nucleobase, nucleoside, nucleotide and nucleic acid transport	7	2.89256	0.00300893	XPOT, LOC399804, UPF2, UPF3B, HNRNPA2B1, SMG1, LOC441228, TPR	171	113	13528	4.90069	0.989179	0.211972	4.88446
GOTERM_BP_FAT	GO:0007346~regulation of mitotic cell cycle	8	3.30579	0.00305464	CDK1, SBDS, C12ORF11, KIF20B, SBDSP1, TRRAP, ZWILCH, TPR, NAE1	171	152	13528	4.16374	0.989899	0.205272	4.95691
GOTERM_BP_FAT	GO:0006281~DNA repair	11	4.54545	0.00316206	RAD51C, UHRF1, MSH3, TDG, SMG1, BCCIP, UBE2V2, POLQ, SMC3, C9ORF80, RBBP8	171	284	13528	3.06416	0.991408	0.202697	5.12695
GOTERM_BP_FAT	GO:0046605~regulation of centrosome cycle	3	1.23967	0.0041826	LOC399804, PLK4, ROCK2	171	8	13528	29.6667	0.998155	0.248855	6.7282
GOTERM_BP_FAT	GO:0048514~blood vessel morphogenesis	9	3.71901	0.00522992	NRP1, LAMA5, ZMIZ1, IL18, DICER1, POFUT1, NCL, ANXA2P2, GJC1	171	211	13528	3.37441	0.99962	0.289959	8.34504
GOTERM_BP_FAT	GO:0045596~negative regulation of cell differentiation	9	3.71901	0.00598173	TWSG1, NRP1, DICER1, CDK6, CD24, ZFHX3, ITGB1, ASPM, TTC3	171	216	13528	3.2963	0.999878	0.313041	9.48939
GOTERM_BP_FAT	GO:0022403~cell cycle phase	13	5.3719	0.00609376	CDK1, RAD51C, PCNT, CDK6, ITGB1, SMC3, RBBP8, SMC4, KIF20B, CLIP1, ZWILCH, DMC1, ASPM	171	414	13528	2.48417	0.999897	0.307352	9.65877
GOTERM_BP_FAT	GO:0000184~nuclear-transcribed mRNA catabolic process, nonsense-mediated decay	4	1.65289	0.0061701	UPF2, UPF3B, DCP2, SMG1	171	30	13528	10.5481	0.999908	0.30061	9.774
GOTERM_BP_FAT	GO:0000278~mitotic cell cycle	12	4.95868	0.00710112	CDK1, PSMA4, PSMA3, KIF20B, CLIP1, CDK6, ZWILCH, ITGB1, SMC3, ASPM, SMC4, RBBP8	171	370	13528	2.56577	0.999978	0.327291	11.1684
GOTERM_BP_FAT	GO:0006401~RNA catabolic process	5	2.06612	0.00898957	UPF2, UPF3B, DCP2, PNPT1, SMG1	171	65	13528	6.08547	0.999999	0.383937	13.9348
GOTERM_BP_FAT	GO:0000956~nuclear-transcribed mRNA catabolic process	4	1.65289	0.00950205	UPF2, UPF3B, DCP2, SMG1	171	35	13528	9.04127	0.999999	0.39012	14.6714
Genes that are up-regulated in MT1 cells in response to 3D COL1 after 48h
Category	Term	Count	%	PValue	Genes	List Total	Pop Hits	Pop Total	Fold Enrichment	Bonferroni	Benjamini	FDR
GOTERM_BP_FAT	GO:0006414~translational elongation	6	4.8	0.000749958	RPL14, RPS29, RPL13, RPL9, RPLP1, RPS9	97	101	13528	8.28499	0.447576	0.447576	1.14332
GOTERM_BP_FAT	GO:0009310~amine catabolic process	5	4	0.00227434	BCKDHA, BCKDK, MAOA, DHPS, GAD1	97	78	13528	8.93999	0.834875	0.593645	3.42971
GOTERM_BP_FAT	GO:0046164~alcohol catabolic process	5	4	0.00261023	ALDOA, GPI, MAOA, ALDOC, GAPDH	97	81	13528	8.60888	0.873484	0.497987	3.92681
GOTERM_BP_FAT	GO:0006096~glycolysis	4	3.2	0.00447979	ALDOA, GPI, ALDOC, GAPDH	97	47	13528	11.8693	0.971318	0.588468	6.65025
GOTERM_BP_FAT	GO:0006000~fructose metabolic process	3	2.4	0.00632353	ALDOA, PFKFB4, ALDOC	97	17	13528	24.6113	0.993381	0.633427	9.26525
GOTERM_BP_FAT	GO:0006007~glucose catabolic process	4	3.2	0.00806014	ALDOA, GPI, ALDOC, GAPDH	97	58	13528	9.6182	0.998341	0.655927	11.6656
Genes that are down-regulated in MT1 cells in response to 3D COL1 after 48h
Category	Term	Count	%	PValue	Genes	List Total	Pop Hits	Pop Total	Fold Enrichment	Bonferroni	Benjamini	FDR
GOTERM_BP_FAT	GO:0006396~RNA processing	21	8.57143	1.47863e-05	LOC643167, DICER1, PNPT1, HNRNPA2B1, MPHOSPH10, SSB, DDX5, HNRNPR, PNN, HNRNPM, HNRNPH3, UPF3B, DKC1, ROD1, ZRANB2, SBDSP1, NOP58, HNRNPH1, NSUN2, RBM25, PDCD7	169	547	13528	3.07312	0.0214147	0.0214147	0.024493
GOTERM_BP_FAT	GO:0051726~regulation of cell cycle	16	6.53061	1.60928e-05	CDK1, GTPBP4, ROCK2, BCCIP, TRRAP, ITGB1, NAE1, PTPN11, RBBP8, PLK4, C12ORF11, KIF20B, SBDSP1, CDK5RAP3, ZWILCH, TPR	169	331	13528	3.86936	0.0232846	0.0117109	0.0266568
GOTERM_BP_FAT	GO:0007049~cell cycle	25	10.2041	3.16322e-05	RAD51C, ZMYND11, BCCIP, ITGB1, MCM8, SBDSP1, ZWILCH, PSMD6, ASPM, CDK1, CKAP5, PCNT, AHR, TACC1, SMC3, RBBP8, NAE1, SMC4, UHRF1, PSMA4, PSMC1, PSMA3, KIF20B, CLIP1, DMC1	169	776	13528	2.57884	0.0452543	0.0153182	0.0523906
GOTERM_BP_FAT	GO:0006259~DNA metabolic process	19	7.7551	5.80546e-05	RAD51C, MSH3, USP1, C8ORF45, BCCIP, UBE2V2, SMC3, C9ORF80, NAE1, RBBP8, UHRF1, MCM8, SET, DKC1, ORC6L, TDG, DMC1, POLQ, TOP2B	169	506	13528	3.00573	0.0814826	0.0210245	0.096133
GOTERM_BP_FAT	GO:0016071~mRNA metabolic process	16	6.53061	5.82694e-05	UPF2, LOC643167, HNRNPA2B1, PNPT1, SSB, DDX5, HNRNPR, PNN, HNRNPM, HNRNPH3, UPF3B, DCP2, ROD1, ZRANB2, HNRNPH1, RBM25	169	370	13528	3.46151	0.0817714	0.016917	0.0964884
GOTERM_BP_FAT	GO:0008380~RNA splicing	13	5.30612	0.000223489	LOC643167, HNRNPA2B1, MPHOSPH10, DDX5, HNRNPR, PNN, HNRNPM, HNRNPH3, UPF3B, ZRANB2, HNRNPH1, PDCD7, RBM25	169	284	13528	3.66414	0.279078	0.053077	0.369601
GOTERM_BP_FAT	GO:0022402~cell cycle process	18	7.34694	0.000665583	CDK1, RAD51C, CKAP5, PCNT, ITGB1, SMC3, SMC4, RBBP8, PSMA4, PSMC1, PSMA3, SBDSP1, KIF20B, CLIP1, DMC1, ZWILCH, PSMD6, ASPM	169	565	13528	2.55018	0.622709	0.129988	1.09695
GOTERM_BP_FAT	GO:0044265~cellular macromolecule catabolic process	21	8.57143	0.000669081	CDK1, UPF2, USP1, PNPT1, HERC4, UBE2V2, UBA5, NAE1, UHRF1, HSP90B1, UPF3B, TRIM33, DCP2, PSMA4, CACYBP, PSMC1, PSMA3, TDG, ZMPSTE24, PSMD6, HECTD1	169	725	13528	2.31861	0.624637	0.115279	1.10268
GOTERM_BP_FAT	GO:0000278~mitotic cell cycle	14	5.71429	0.000720657	CDK1, CKAP5, ITGB1, SMC3, SMC4, RBBP8, PSMA4, PSMC1, PSMA3, KIF20B, CLIP1, ZWILCH, PSMD6, ASPM	169	370	13528	3.02882	0.651955	0.110654	1.18721
GOTERM_BP_FAT	GO:0006974~response to DNA damage stimulus	14	5.71429	0.000776514	CDK1, RAD51C, MSH3, USP1, BCCIP, UBE2V2, SMC3, C9ORF80, PTPN11, NAE1, RBBP8, UHRF1, TDG, POLQ	169	373	13528	3.00446	0.679303	0.107497	1.27867
GOTERM_BP_FAT	GO:0000075~cell cycle checkpoint	7	2.85714	0.000935822	CDK1, TRRAP, ZWILCH, TPR, RBBP8, PTPN11, NAE1	169	91	13528	6.15749	0.746067	0.117157	1.53909
GOTERM_BP_FAT	GO:0009057~macromolecule catabolic process	21	8.57143	0.00165432	CDK1, UPF2, USP1, PNPT1, HERC4, UBE2V2, UBA5, NAE1, UHRF1, HSP90B1, UPF3B, TRIM33, DCP2, PSMA4, CACYBP, PSMC1, PSMA3, TDG, ZMPSTE24, PSMD6, HECTD1	169	781	13528	2.15236	0.911427	0.1829	2.70563
GOTERM_BP_FAT	GO:0007093~mitotic cell cycle checkpoint	5	2.04082	0.00194196	CDK1, TRRAP, ZWILCH, TPR, NAE1	169	43	13528	9.30783	0.941912	0.196604	3.16899
GOTERM_BP_FAT	GO:0006397~mRNA processing	12	4.89796	0.00224065	HNRNPM, HNRNPH3, UPF3B, LOC643167, ROD1, HNRNPA2B1, ZRANB2, HNRNPH1, DDX5, HNRNPR, RBM25, PNN	169	321	13528	2.99242	0.962522	0.20909	3.64794
GOTERM_BP_FAT	GO:0007346~regulation of mitotic cell cycle	8	3.26531	0.00288373	CDK1, C12ORF11, KIF20B, SBDSP1, TRRAP, ZWILCH, TPR, NAE1	169	152	13528	4.21302	0.985417	0.24562	4.67161
GOTERM_BP_FAT	GO:0006281~DNA repair	11	4.4898	0.00290379	RAD51C, UHRF1, MSH3, USP1, TDG, BCCIP, UBE2V2, POLQ, SMC3, C9ORF80, RBBP8	169	284	13528	3.10043	0.98584	0.233624	4.70336
GOTERM_BP_FAT	GO:0042254~ribosome biogenesis	7	2.85714	0.00414448	GTPBP4, DKC1, MPHOSPH10, SBDSP1, NOP58, GNL2, BMS1	169	122	13528	4.59288	0.997712	0.300685	6.64888
GOTERM_BP_FAT	GO:0043632~modification-dependent macromolecule catabolic process	16	6.53061	0.00526064	CDK1, USP1, HERC4, UBE2V2, UBA5, NAE1, UHRF1, HSP90B1, TRIM33, PSMA4, CACYBP, PSMC1, PSMA3, ZMPSTE24, PSMD6, HECTD1	169	574	13528	2.23128	0.999557	0.348837	8.36717
GOTERM_BP_FAT	GO:0019941~modification-dependent protein catabolic process	16	6.53061	0.00526064	CDK1, USP1, HERC4, UBE2V2, UBA5, NAE1, UHRF1, HSP90B1, TRIM33, PSMA4, CACYBP, PSMC1, PSMA3, ZMPSTE24, PSMD6, HECTD1	169	574	13528	2.23128	0.999557	0.348837	8.36717
GOTERM_BP_FAT	GO:0022403~cell cycle phase	13	5.30612	0.00555472	CDK1, RAD51C, CKAP5, PCNT, ITGB1, SMC3, RBBP8, SMC4, KIF20B, CLIP1, ZWILCH, DMC1, ASPM	169	414	13528	2.51356	0.999713	0.348969	8.81492
GOTERM_BP_FAT	GO:0032269~negative regulation of cellular protein metabolic process	8	3.26531	0.00722506	GTPBP4, SET, PSMA4, PSMA3, PSMC1, PSMD6, IL10, SRP9	169	180	13528	3.55766	0.999975	0.411862	11.3194
GOTERM_BP_FAT	GO:0022613~ribonucleoprotein complex biogenesis	8	3.26531	0.00722506	GTPBP4, DKC1, DICER1, MPHOSPH10, SBDSP1, NOP58, GNL2, BMS1	169	180	13528	3.55766	0.999975	0.411862	11.3194
GOTERM_BP_FAT	GO:0051603~proteolysis involved in cellular protein catabolic process	16	6.53061	0.00780429	CDK1, USP1, HERC4, UBE2V2, UBA5, NAE1, UHRF1, HSP90B1, TRIM33, PSMA4, CACYBP, PSMC1, PSMA3, ZMPSTE24, PSMD6, HECTD1	169	600	13528	2.1346	0.99999	0.420856	12.1726
GOTERM_BP_FAT	GO:0034660~ncRNA metabolic process	9	3.67347	0.00803314	DKC1, MPHOSPH10, SBDSP1, FARSB, NOP58, MKI67IP, SSB, TPR, NSUN2	169	230	13528	3.13229	0.999993	0.415342	12.5076
GOTERM_BP_FAT	GO:0000279~M phase	11	4.4898	0.00804896	RAD51C, CDK1, CKAP5, PCNT, KIF20B, CLIP1, DMC1, ZWILCH, SMC3, ASPM, SMC4	169	329	13528	2.67635	0.999993	0.402145	12.5308
GOTERM_BP_FAT	GO:0031396~regulation of protein ubiquitination	6	2.44898	0.00812291	CDK1, GTPBP4, PSMA4, PSMA3, PSMC1, PSMD6	169	100	13528	4.80284	0.999993	0.391964	12.6387
GOTERM_BP_FAT	GO:0044257~cellular protein catabolic process	16	6.53061	0.00815223	CDK1, USP1, HERC4, UBE2V2, UBA5, NAE1, UHRF1, HSP90B1, TRIM33, PSMA4, CACYBP, PSMC1, PSMA3, ZMPSTE24, PSMD6, HECTD1	169	603	13528	2.12398	0.999994	0.380815	12.6815
GOTERM_BP_FAT	GO:0031145~anaphase-promoting complex-dependent proteasomal ubiquitin-dependent protein catabolic process	5	2.04082	0.00863141	CDK1, PSMA4, PSMA3, PSMC1, PSMD6	169	65	13528	6.15749	0.999997	0.386224	13.3777
GOTERM_BP_FAT	GO:0010498~proteasomal protein catabolic process	6	2.44898	0.00881132	CDK1, HSP90B1, PSMA4, PSMA3, PSMC1, PSMD6	169	102	13528	4.70867	0.999998	0.381146	13.6378
GOTERM_BP_FAT	GO:0043161~proteasomal ubiquitin-dependent protein catabolic process	6	2.44898	0.00881132	CDK1, HSP90B1, PSMA4, PSMA3, PSMC1, PSMD6	169	102	13528	4.70867	0.999998	0.381146	13.6378
GOTERM_BP_FAT	GO:0051248~negative regulation of protein metabolic process	8	3.26531	0.00882572	GTPBP4, SET, PSMA4, PSMA3, PSMC1, PSMD6, IL10, SRP9	169	187	13528	3.42449	0.999998	0.370927	13.6586
GOTERM_BP_FAT	GO:0010605~negative regulation of macromolecule metabolic process	18	7.34694	0.00981045	LOC644101, ZMYND11, BCLAF1, GTPBP4, MSH3, DICER1, HAT1, IL10, INHBB, SUZ12, SET, TRIM33, PSMA4, PSMC1, PSMA3, PSMD6, ZFHX3, SRP9	169	734	13528	1.96301	0.999999	0.392075	15.0687
Genes that are up-regulated in MT1 cells in response to 3D COL1 after 72h
Category	Term	Count	%	PValue	Genes	List Total	Pop Hits	Pop Total	Fold Enrichment	Bonferroni	Benjamini	FDR
GOTERM_BP_FAT	GO:0046164~alcohol catabolic process	6	7.40741	3.36469e-05	ALDOA, GPI, TPI1, MAOA, ALDOC, GAPDH	63	81	13528	15.9059	0.0200191	0.0200191	0.0496938
GOTERM_BP_FAT	GO:0006096~glycolysis	5	6.17284	6.15494e-05	ALDOA, GPI, TPI1, ALDOC, GAPDH	63	47	13528	22.8436	0.0363165	0.0183262	0.0908861
GOTERM_BP_FAT	GO:0006007~glucose catabolic process	5	6.17284	0.000140996	ALDOA, GPI, TPI1, ALDOC, GAPDH	63	58	13528	18.5112	0.0812529	0.0278529	0.208085
GOTERM_BP_FAT	GO:0019318~hexose metabolic process	7	8.64198	0.000240124	ALDOA, GPI, TPI1, PFKFB4, ALDOC, GAPDH, PMM1	63	192	13528	7.8287	0.1344	0.0354397	0.35414
GOTERM_BP_FAT	GO:0019320~hexose catabolic process	5	6.17284	0.00027669	ALDOA, GPI, TPI1, ALDOC, GAPDH	63	69	13528	15.5602	0.15322	0.0327156	0.407966
GOTERM_BP_FAT	GO:0046365~monosaccharide catabolic process	5	6.17284	0.000308861	ALDOA, GPI, TPI1, ALDOC, GAPDH	63	71	13528	15.1218	0.169439	0.0304685	0.455299
GOTERM_BP_FAT	GO:0009310~amine catabolic process	5	6.17284	0.000442715	BCKDHA, BCKDK, MAOA, DHPS, GAD1	63	78	13528	13.7648	0.233661	0.037305	0.652016
GOTERM_BP_FAT	GO:0005996~monosaccharide metabolic process	7	8.64198	0.00052148	ALDOA, GPI, TPI1, PFKFB4, ALDOC, GAPDH, PMM1	63	222	13528	6.77077	0.269109	0.0384285	0.767601
GOTERM_BP_FAT	GO:0044275~cellular carbohydrate catabolic process	5	6.17284	0.000613588	ALDOA, GPI, TPI1, ALDOC, GAPDH	63	85	13528	12.6312	0.308491	0.040158	0.902609
GOTERM_BP_FAT	GO:0016052~carbohydrate catabolic process	5	6.17284	0.00155345	ALDOA, GPI, TPI1, ALDOC, GAPDH	63	109	13528	9.85001	0.607159	0.0892029	2.27047
GOTERM_BP_FAT	GO:0006000~fructose metabolic process	3	3.7037	0.0026889	ALDOA, PFKFB4, ALDOC	63	17	13528	37.8936	0.801746	0.136801	3.89949
GOTERM_BP_FAT	GO:0006091~generation of precursor metabolites and energy	7	8.64198	0.00302831	ALDOA, GPI, TPI1, ECH1, ALDOC, GAPDH, ETFB	63	313	13528	4.80227	0.838423	0.140924	4.3815
GOTERM_BP_FAT	GO:0001666~response to hypoxia	5	6.17284	0.00329337	EPAS1, ALDOC, MB, DDIT4, ANGPTL4	63	134	13528	8.01232	0.862287	0.141447	4.75636
GOTERM_BP_FAT	GO:0070482~response to oxygen levels	5	6.17284	0.00395148	EPAS1, ALDOC, MB, DDIT4, ANGPTL4	63	141	13528	7.61454	0.907407	0.156308	5.68116
GOTERM_BP_FAT	GO:0042133~neurotransmitter metabolic process	3	3.7037	0.0045004	MAOA, GAD1, GCHFR	63	22	13528	29.2814	0.93352	0.165334	6.44613
GOTERM_BP_FAT	GO:0006006~glucose metabolic process	5	6.17284	0.00527773	ALDOA, GPI, TPI1, ALDOC, GAPDH	63	153	13528	7.01733	0.958427	0.180261	7.51949
GOTERM_BP_FAT	GO:0019319~hexose biosynthetic process	3	3.7037	0.00882277	GPI, TPI1, PMM1	63	31	13528	20.7803	0.995137	0.268966	12.2707
Genes that are down-regulated in MT1 cells in response to 3D COL1 after 72h
Category	Term	Count	%	PValue	Genes	List Total	Pop Hits	Pop Total	Fold Enrichment	Bonferroni	Benjamini	FDR
GOTERM_BP_FAT	GO:0006396~RNA processing	17	10.4294	9.51679e-06	LOC643167, DICER1, PNPT1, HNRNPA2B1, MPHOSPH10, SSB, DDX5, HNRNPR, PNN, SBDS, UPF3B, ROD1, SBDSP1, NOP58, HNRNPH1, NSUN2, PDCD7, RBM25	112	547	13528	3.75385	0.0110447	0.0110447	0.015331
GOTERM_BP_FAT	GO:0016071~mRNA metabolic process	13	7.97546	5.06155e-05	UPF2, LOC643167, HNRNPA2B1, PNPT1, SSB, DDX5, HNRNPR, PNN, UPF3B, ROD1, DCP2, HNRNPH1, RBM25	112	370	13528	4.24382	0.057359	0.029103	0.0815133
GOTERM_BP_FAT	GO:0008380~RNA splicing	10	6.13497	0.000543623	UPF3B, LOC643167, HNRNPA2B1, MPHOSPH10, HNRNPH1, DDX5, HNRNPR, PDCD7, RBM25, PNN	112	284	13528	4.25302	0.469842	0.190652	0.87222
GOTERM_BP_FAT	GO:0006259~DNA metabolic process	13	7.97546	0.000897861	RAD51C, MSH3, C8ORF45, SMC3, C9ORF80, RBBP8, MCM8, UHRF1, SET, ORC6L, TDG, POLQ, DMC1	112	506	13528	3.10319	0.649458	0.230542	1.43674
GOTERM_BP_FAT	GO:0007049~cell cycle	16	9.81595	0.00165069	RAD51C, PCNT, TACC1, SMC3, SMC4, RBBP8, UHRF1, MCM8, SBDS, PSMA3, KIF20B, SBDSP1, DMC1, ZWILCH, PSMD6, ASPM, CALM1	112	776	13528	2.49043	0.854554	0.31995	2.62645
GOTERM_BP_FAT	GO:0034660~ncRNA metabolic process	8	4.90798	0.00285139	SBDS, MPHOSPH10, SBDSP1, FARSB, NOP58, MKI67IP, SSB, TPR, NSUN2	112	230	13528	4.20124	0.96429	0.42615	4.4961
GOTERM_BP_FAT	GO:0006397~mRNA processing	9	5.52147	0.00490728	UPF3B, LOC643167, ROD1, HNRNPA2B1, HNRNPH1, DDX5, HNRNPR, RBM25, PNN	112	321	13528	3.38652	0.996788	0.559625	7.61945
GOTERM_BP_FAT	GO:0006402~mRNA catabolic process	4	2.45399	0.00522701	UPF2, UPF3B, DCP2, PNPT1	112	43	13528	11.2359	0.997793	0.534429	8.09649
GOTERM_BP_FAT	GO:0051726~regulation of cell cycle	9	5.52147	0.00588105	PLK4, SBDS, ROCK2, KIF20B, SBDSP1, CDK5RAP3, ZWILCH, TPR, RBBP8, PTPN11	112	331	13528	3.2842	0.998975	0.534586	9.06515
GOTERM_BP_FAT	GO:0022402~cell cycle process	12	7.36196	0.00663956	RAD51C, PCNT, SMC3, RBBP8, SMC4, SBDS, PSMA3, SBDSP1, KIF20B, ZWILCH, PSMD6, DMC1, ASPM	112	565	13528	2.56536	0.99958	0.54041	10.1765
GOTERM_BP_FAT	GO:0006281~DNA repair	8	4.90798	0.008872	RAD51C, UHRF1, MSH3, TDG, POLQ, SMC3, C9ORF80, RBBP8	112	284	13528	3.40241	0.99997	0.611491	13.3741
GOTERM_BP_FAT	GO:0006913~nucleocytoplasmic transport	6	3.68098	0.00920877	UPF2, SET, CSE1L, NOP58, TPR, KPNB1	112	156	13528	4.6456	0.99998	0.593309	13.8471
GOTERM_BP_FAT	GO:0051169~nuclear transport	6	3.68098	0.00969751	UPF2, SET, CSE1L, NOP58, TPR, KPNB1	112	158	13528	4.5868	0.999988	0.583049	14.5292
