# Supplementary material for: A Membrane-Type-1 Matrix Metalloproteinase (MT1-MMP) – Discoidin Domain Receptor 1 Axis Regulates Collagen-Induced Apoptosis in Breast Cancer Cells
Source: PLoS One. 2015 Mar 16;10(3):e0116006. doi: 10.1371/journal.pone.0116006 (PMC4638154; doi:10.1371/journal.pone.0116006)
Supplement: S3 Table — List of genes similarly modulated in CTRL and MT1 MCF-7 cells in response to 3D COL1. (XLSX) [file pone.0116006.s026.xlsx]

## Sheet: Feuil1
Table S3. 3D COL1 core signature. List of genes similarly modulated in CTRL and MT1 MCF-7 cells in response to 3D COL1.
Up regulated genes					Down regulated genes
Probe Id	Gene Symbol				Probe Id	Gene Symbol
ILMN_1704961	ACTG1	actin, gamma 1			ILMN_2261519	AIRE	autoimmune regulator
ILMN_1755974	ALDOC	aldolase C, fructose-bisphosphate			ILMN_2157277	AKR1D1	aldo-keto reductase family 1, member D1 (delta 4-3-ketosteroid-5-beta-reductase)
ILMN_2386444	ANGPTL4	angiopoietin-like 4			ILMN_3235632	ANXA2P2	annexin A2 pseudogene 2
ILMN_1667748	ANKRD33	ankyrin repeat domain 33			ILMN_1688526	ARL5A	ADP-ribosylation factor-like 5A
ILMN_1787879	ARL2	ADP-ribosylation factor-like 2			ILMN_1815184	ASPM	asp (abnormal spindle) homolog, microcephaly associated (Drosophila)
ILMN_1735979	BCKDHA	branched chain keto acid dehydrogenase E1, alpha polypeptide			ILMN_1655884	ATP2A2	ATPase, Ca++ transporting, cardiac muscle, slow twitch 2
ILMN_1730032	BOK	BCL2-related ovarian killer			ILMN_1775192	BCLAF1	BCL2-associated transcription factor 1
ILMN_1676665	CUEDC1	CUE domain containing 1			ILMN_1700915	BMI1	BMI1 polycomb ring finger oncogene
ILMN_1661599	DDIT4	DNA-damage-inducible transcript 4			ILMN_1668657	C2orf69	chromosome 2 open reading frame 69
ILMN_2384857	DHRS2	dehydrogenase/reductase (SDR family) member 2			ILMN_1757639	C3orf57	chromosome 3 open reading frame 57
ILMN_2300970	ETFB	electron-transfer-flavoprotein, beta polypeptide			ILMN_2079098	C9orf80	chromosome 9 open reading frame 80
ILMN_2121207	FAM125A	family with sequence similarity 125, member A			ILMN_1677239	CCDC14	coiled-coil domain containing 14
ILMN_3288717	FTLP2	ferritin, light polypeptide pseudogene 2			ILMN_2094776	CCNL1	cyclin L1
ILMN_1660973	GAD1	glutamate decarboxylase 1 (brain, 67kDa)			ILMN_2387696	CCR6	chemokine (C-C motif) receptor 6
ILMN_2318568	HCFC1R1	host cell factor C1 regulator 1 (XPO1 dependent)			ILMN_2060413	CD24	CD24 molecule
ILMN_1682717	IER3	immediate early response 3			ILMN_2401906	CDAN1	congenital dyserythropoietic anemia, type I
ILMN_1801246	IFITM1	interferon induced transmembrane protein 1 (9-27)			ILMN_3307950	CDK5RAP3	CDK5 regulatory subunit associated protein 3
ILMN_1704675	IGSF1	immunoglobulin superfamily, member 1			ILMN_1744147	CEBPZ	CCAAT/enhancer binding protein (C/EBP), zeta
ILMN_1769451	ILVBL	ilvB (bacterial acetolactate synthase)-like			ILMN_2381537	CRCP	CGRP receptor component
ILMN_1659913	ISG20	interferon stimulated exonuclease gene 20kDa			ILMN_2334243	CREB1	cAMP responsive element binding protein 1
ILMN_1740960	MACROD1	MACRO domain containing 1			ILMN_1665797	CSE1L	CSE1 chromosome segregation 1-like (yeast)
ILMN_1756071	MFGE8	milk fat globule-EGF factor 8 protein			ILMN_1669905	DCP2	DCP2 decapping enzyme homolog (S. cerevisiae)
ILMN_1691156	MT1A	metallothionein 1A			ILMN_1805344	DDX5	DEAD (Asp-Glu-Ala-Asp) box polypeptide 5
ILMN_1686664	MT2A	metallothionein 2A			ILMN_1747630	DEK	DEK oncogene
ILMN_1809931	NDRG1	N-myc downstream regulated 1			ILMN_1772692	DICER1	dicer 1, ribonuclease type III
ILMN_2074860	RN7SK	RNA, 7SK small nuclear			ILMN_1773337	DKK1	dickkopf homolog 1 (Xenopus laevis)
ILMN_2130180	RPL13P5	ribosomal protein L13 pseudogene 5			ILMN_2162367	DMC1	DMC1 dosage suppressor of mck1 homolog, meiosis-specific homologous recombination (yeast)
ILMN_1801216	S100P	S100 calcium binding protein P			ILMN_1814204	DNAJC28	DnaJ (Hsp40) homolog, subfamily C, member 28
ILMN_1713995	SCNN1A	sodium channel, nonvoltage-gated 1 alpha			ILMN_2297069	FAM115A	family with sequence similarity 115, member A
ILMN_1788874	SERPINA3	serpin peptidase inhibitor, clade A (alpha-1 antiproteinase, antitrypsin), member 3			ILMN_2394438	FAM177A1	family with sequence similarity 177, member A1
ILMN_1811387	TFF3	trefoil factor 3 (intestinal)			ILMN_1765696	FARSB	phenylalanyl-tRNA synthetase, beta subunit
ILMN_1684114	TPI1P2	triosephosphate isomerase 1 pseudogene 2			ILMN_3247578	FAT1	FAT tumor suppressor homolog 1 (Drosophila)
ILMN_1726981	VEGFB	vascular endothelial growth factor B			ILMN_2357386	FKTN	fukutin
ILMN_1658289	WDR54	WD repeat domain 54			ILMN_2161007	GABPB2	GA binding protein transcription factor, beta subunit 2
					ILMN_2397484	GJC1	gap junction protein, gamma 1, 45kDa
					ILMN_2091123	HCG2P7	HLA complex group 2 pseudogene 7
					ILMN_1678922	HERC4	hect domain and RLD 4
					ILMN_3273854	HNRNPA2B1	heterogeneous nuclear ribonucleoprotein A2/B1
					ILMN_3246409	HNRNPH1	heterogeneous nuclear ribonucleoprotein H1 (H)
					ILMN_2175894	HNRNPR	heterogeneous nuclear ribonucleoprotein R
					ILMN_2373515	HSP90AA1	heat shock protein 90kDa alpha (cytosolic), class A member 1
					ILMN_1712888	HSPH1	heat shock 105kDa/110kDa protein 1
					ILMN_1778457	IL18	interleukin 18 (interferon-gamma-inducing factor)
					ILMN_2235707	ITIH5	inter-alpha (globulin) inhibitor H5
					ILMN_1732150	KIAA0101	KIAA0101
					ILMN_1712452	KIF20B	kinesin family member 20B
					ILMN_1703949	KPNB1	karyopherin (importin) beta 1
					ILMN_2316974	LILRB1	leukocyte immunoglobulin-like receptor, subfamily B (with TM and ITIM domains), member 1
					ILMN_2406132	LILRB3	leukocyte immunoglobulin-like receptor, subfamily B (with TM and ITIM domains), member 3
					ILMN_3255792	LOC100128505	hypothetical LOC100128505
					ILMN_3183544	LOC100130168	hypothetical protein LOC100130168
					ILMN_3206866	LOC100132593	hypothetical LOC100132593
					ILMN_3294235	LOC100133177	hypothetical LOC100133177
					ILMN_3240943	LOC100133772	similar to MCT
					ILMN_3244728	LOC100134159	similar to Coiled-coil domain containing 144B
					ILMN_3227321	LOC100286946	ribosomal protein S3A pseudogene
					ILMN_1696843	LOC613037	nuclear pore complex interacting protein pseudogene
					ILMN_3278995	LOC643167	RNA binding motif protein 39 pseudogene
					ILMN_1711156	LOC645895	hypothetical LOC645895
					ILMN_3206390	LOC727808	hypothetical protein LOC727808
					ILMN_3305169	LOC728809	hypothetical LOC728809
					ILMN_3301468	LOC729324	hCG1986447
					ILMN_2180519	LOC729603	calcium binding protein P22 pseudogene
					ILMN_3304111	LOC729978	nuclear pore complex interacting protein pseudogene
					ILMN_1772492	MCART1	mitochondrial carrier triple repeat 1
					ILMN_1798581	MCM8	minichromosome maintenance complex component 8
					ILMN_1652085	MPHOSPH10	M-phase phosphoprotein 10 (U3 small nucleolar ribonucleoprotein)
					ILMN_2077130	MSH3	mutS homolog 3 (E. coli)
					ILMN_1808789	MYO5C	myosin VC
					ILMN_2090949	NAG18	NAG18 mRNA
					ILMN_2177090	NBPF11	neuroblastoma breakpoint family, member 11
					ILMN_2218758	NECAB1	N-terminal EF-hand calcium binding protein 1
					ILMN_1727348	NMD3	NMD3 homolog (S. cerevisiae)
					ILMN_1748476	NOP58	NOP58 ribonucleoprotein homolog (yeast)
					ILMN_2215061	ORC6L	origin recognition complex, subunit 6 like (yeast)
					ILMN_1810922	PCNT	pericentrin
					ILMN_2148290	PDCD7	programmed cell death 7
					ILMN_1761277	PDE4C	phosphodiesterase 4C, cAMP-specific
					ILMN_1768754	PILRB	paired immunoglobin-like type 2 receptor beta
					ILMN_1721703	PNN	pinin, desmosome associated protein
					ILMN_2051408	PNPT1	polyribonucleotide nucleotidyltransferase 1
					ILMN_2276758	POFUT1	protein O-fucosyltransferase 1
					ILMN_1778236	PTPN11	protein tyrosine phosphatase, non-receptor type 11
					ILMN_2363621	RBBP8	retinoblastoma binding protein 8
					ILMN_1768117	RBM25	RNA binding motif protein 25
					ILMN_1758941	REEP5	receptor accessory protein 5
					ILMN_2041368	RN7SL1	RNA, 7SL, cytoplasmic 1
					ILMN_1659099	ROCK2	Rho-associated, coiled-coil containing protein kinase 2
					ILMN_1768197	ROD1	ROD1 regulator of differentiation 1 (S. pombe)
					ILMN_1704557	RPS6KB1	ribosomal protein S6 kinase, 70kDa, polypeptide 1
					ILMN_1750093	SDHAP1	succinate dehydrogenase complex, subunit A, flavoprotein pseudogene 1
					ILMN_2182482	SHCBP1	SHC SH2-domain binding protein 1
					ILMN_2180929	SLC16A12	solute carrier family 16, member 12 (monocarboxylic acid transporter 12)
					ILMN_1741440	SLC35A1	solute carrier family 35 (CMP-sialic acid transporter), member A1
					ILMN_2143566	SLC39A6	solute carrier family 39 (zinc transporter), member 6
					ILMN_2330861	SMC4	structural maintenance of chromosomes 4
					ILMN_1656233	SPDYE8P	speedy homolog E8 (Xenopus laevis), pseudogene
					ILMN_2378868	SRSF5	serine/arginine-rich splicing factor 5
					ILMN_1672006	SSB	Sjogren syndrome antigen B (autoantigen La)
					ILMN_1711270	SUGP2	SURP and G patch domain containing 2
					ILMN_1797813	SUZ12	suppressor of zeste 12 homolog (Drosophila)
					ILMN_1682929	SYTL2	synaptotagmin-like 2
					ILMN_1770084	TACC1	transforming, acidic coiled-coil containing protein 1
					ILMN_1671839	TAF1C	TATA box binding protein (TBP)-associated factor, RNA polymerase I, C, 110kDa
					ILMN_1739967	TBK1	TANK-binding kinase 1
					ILMN_1777096	TDG	thymine-DNA glycosylase
					ILMN_1674243	TFRC	transferrin receptor (p90, CD71)
					ILMN_2150402	TMEM64	transmembrane protein 64
					ILMN_1730999	TPR	translocated promoter region (to activated MET oncogene)
					ILMN_2351930	TRIM33	tripartite motif-containing 33
					ILMN_1738909	TROVE2	TROVE domain family, member 2
					ILMN_1682783	TUG1	taurine upregulated 1 (non-protein coding)
					ILMN_1810729	UBL3	ubiquitin-like 3
					ILMN_1786065	UHRF1	ubiquitin-like with PHD and ring finger domains 1
					ILMN_2383693	UPF2	UPF2 regulator of nonsense transcripts homolog (yeast)
					ILMN_2158164	ZNF430	zinc finger protein 430
					ILMN_3237839	ZNF674	zinc finger family member 674
