# Supplementary material for: A Membrane-Type-1 Matrix Metalloproteinase (MT1-MMP) – Discoidin Domain Receptor 1 Axis Regulates Collagen-Induced Apoptosis in Breast Cancer Cells
Source: PLoS One. 2015 Mar 16;10(3):e0116006. doi: 10.1371/journal.pone.0116006 (PMC4638154; doi:10.1371/journal.pone.0116006)
Supplement: S4 Table — (XLSX) [file pone.0116006.s027.xlsx]

## Sheet: tout trié
G1							S							G2
Tukey's Multiple Comparison Test	Mean Diff.	q	Significant? P < 0.05?	Summary	95% CI of diff		Tukey's Multiple Comparison Test	Mean Diff.	q	Significant? P < 0.05?	Summary	95% CI of diff		Tukey's Multiple Comparison Test	Mean Diff.	q	Significant? P < 0.05?	Summary	95% CI of diff
VEC pl 24h vs MT1 pl 24h	-3,865	1,865	No	ns	-14.13 to 6.398		VEC pl 24h vs MT1 pl 24h	1,610	0,8994	No	ns	-7.256 to 10.48		VEC pl 24h vs MT1 pl 24h	2,258	3,286	No	ns	-1.145 to 5.660
VEC pl 24h vs VEC col 24h	-10,62	5,122	Yes	*	-20.88 to -0.3517		VEC pl 24h vs VEC col 24h	4,075	2,276	No	ns	-4.791 to 12.94		VEC pl 24h vs VEC col 24h	6,538	9,516	Yes	***	3.135 to 9.940
VEC pl 24h vs VEC pl 48h	-13,58	6,551	Yes	**	-23.84 to -3.312		VEC pl 24h vs VEC pl 48h	11,96	6,682	Yes	**	3.097 to 20.83		VEC pl 24h vs VEC pl 48h	1,610	2,343	No	ns	-1.793 to 5.013
VEC pl 24h vs VEC pl 72h	-13,04	6,294	Yes	**	-23.31 to -2.779		VEC pl 24h vs VEC pl 72h	10,87	6,073	Yes	**	2.007 to 19.74		VEC pl 24h vs VEC pl 72h	2,165	3,151	No	ns	-1.238 to 5.568
MT1 pl 24h vs MT1 col 24h	-3,032	1,463	No	ns	-13.30 to 7.231		MT1 pl 24h vs MT1 col 24h	-0,6200	0,3463	No	ns	-9.486 to 8.246		MT1 pl 24h vs MT1 col 24h	3,643	5,302	Yes	*	0.2400 to 7.045
MT1 pl 24h vs MT1 pl 48h	-5,348	2,580	No	ns	-15.61 to 4.916		MT1 pl 24h vs MT1 pl 48h	7,563	4,224	No	ns	-1.303 to 16.43		MT1 pl 24h vs MT1 pl 48h	-2,223	3,235	No	ns	-5.625 to 1.180
MT1 pl 24h vs MT1 pl 72h	-7,026	3,139	No	ns	-18.11 to 4.060		MT1 pl 24h vs MT1 pl 72h	6,067	3,138	No	ns	-3.509 to 15.64		MT1 pl 24h vs MT1 pl 72h	0,9500	1,280	No	ns	-2.725 to 4.625
VEC col 24h vs MT1 col 24h	3,718	1,794	No	ns	-6.546 to 13.98		VEC col 24h vs MT1 col 24h	-3,085	1,723	No	ns	-11.95 to 5.781		VEC col 24h vs MT1 col 24h	-0,6375	0,9279	No	ns	-4.040 to 2.765
VEC col 24h vs VEC col 48h	-20,88	10,08	Yes	***	-31.14 to -10.62		VEC col 24h vs VEC col 48h	19,55	10,92	Yes	***	10.68 to 28.41		VEC col 24h vs VEC col 48h	1,335	1,943	No	ns	-2.068 to 4.738
VEC col 24h vs VEC col 72h	-17,40	8,397	Yes	***	-27.67 to -7.139		VEC col 24h vs VEC col 72h	15,93	8,900	Yes	***	7.067 to 24.80		VEC col 24h vs VEC col 72h	1,470	2,140	No	ns	-1.933 to 4.873
MT1 col 24h vs MT1 col 48h	-12,47	6,019	Yes	**	-22.74 to -2.209		MT1 col 24h vs MT1 col 48h	13,17	7,355	Yes	***	4.302 to 22.03		MT1 col 24h vs MT1 col 48h	-0,6925	1,008	No	ns	-4.095 to 2.710
MT1 col 24h vs MT1 col 72h	-19,10	9,215	Yes	***	-29.36 to -8.834		MT1 col 24h vs MT1 col 72h	18,09	10,11	Yes	***	9.224 to 26.96		MT1 col 24h vs MT1 col 72h	1,015	1,477	No	ns	-2.388 to 4.418
VEC pl 48h vs MT1 pl 48h	4,362	2,105	No	ns	-5.901 to 14.63		VEC pl 48h vs MT1 pl 48h	-2,790	1,559	No	ns	-11.66 to 6.076		VEC pl 48h vs MT1 pl 48h	-1,575	2,292	No	ns	-4.978 to 1.828
VEC pl 48h vs VEC col 48h	-17,92	8,647	Yes	***	-28.18 to -7.657		VEC pl 48h vs VEC col 48h	11,66	6,512	Yes	**	2.792 to 20.52		VEC pl 48h vs VEC col 48h	6,263	9,115	Yes	***	2.860 to 9.665
VEC pl 48h vs VEC pl 72h	0,5325	0,2570	No	ns	-9.731 to 10.80		VEC pl 48h vs VEC pl 72h	-1,090	0,6089	No	ns	-9.956 to 7.776		VEC pl 48h vs VEC pl 72h	0,5550	0,8078	No	ns	-2.848 to 3.958
MT1 pl 48h vs MT1 col 48h	-10,16	4,901	No	ns	-20.42 to 0.1058		MT1 pl 48h vs MT1 col 48h	4,985	2,785	No	ns	-3.881 to 13.85		MT1 pl 48h vs MT1 col 48h	5,173	7,529	Yes	***	1.770 to 8.575
MT1 pl 48h vs MT1 pl 72h	-1,678	0,7498	No	ns	-12.76 to 9.407		MT1 pl 48h vs MT1 pl 72h	-1,495	0,7732	No	ns	-11.07 to 8.081		MT1 pl 48h vs MT1 pl 72h	3,173	4,275	No	ns	-0.5026 to 6.848
VEC col 48h vs MT1 col 48h	12,13	5,851	Yes	**	1.862 to 22.39		VEC col 48h vs MT1 col 48h	-9,462	5,286	Yes	*	-18.33 to -0.5967		VEC col 48h vs MT1 col 48h	-2,665	3,879	No	ns	-6.068 to 0.7375
VEC col 48h vs VEC col 72h	3,478	1,678	No	ns	-6.786 to 13.74		VEC col 48h vs VEC col 72h	-3,612	2,018	No	ns	-12.48 to 5.253		VEC col 48h vs VEC col 72h	0,1350	0,1965	No	ns	-3.268 to 3.538
MT1 col 48h vs MT1 col 72h	-6,625	3,197	No	ns	-16.89 to 3.638		MT1 col 48h vs MT1 col 72h	4,922	2,750	No	ns	-3.943 to 13.79		MT1 col 48h vs MT1 col 72h	1,708	2,485	No	ns	-1.695 to 5.110
VEC pl 72h vs MT1 pl 72h	2,152	0,9613	No	ns	-8.934 to 13.24		VEC pl 72h vs MT1 pl 72h	-3,195	1,652	No	ns	-12.77 to 6.381		VEC pl 72h vs MT1 pl 72h	1,043	1,405	No	ns	-2.633 to 4.718
VEC pl 72h vs VEC col 72h	-14,98	7,226	Yes	***	-25.24 to -4.712		VEC pl 72h vs VEC col 72h	9,135	5,103	Yes	*	0.2692 to 18.00		VEC pl 72h vs VEC col 72h	5,843	8,504	Yes	***	2.440 to 9.245
MT1 pl 72h vs MT1 col 72h	-15,10	6,748	Yes	**	-26.19 to -4.019		MT1 pl 72h vs MT1 col 72h	11,40	5,897	Yes	**	1.826 to 20.98		MT1 pl 72h vs MT1 col 72h	3,708	4,996	Yes	*	0.03236 to 7.383
VEC col 72h vs MT1 col 72h	2,022	0,9759	No	ns	-8.241 to 12.29		VEC col 72h vs MT1 col 72h	-0,9275	0,5181	No	ns	-9.793 to 7.938		VEC col 72h vs MT1 col 72h	-1,093	1,590	No	ns	-4.495 to 2.310
Tukey's Multiple Comparison Test	Mean Diff.	q	Significant? P < 0.05?	Summary	95% CI of diff		Tukey's Multiple Comparison Test	Mean Diff.	q	Significant? P < 0.05?	Summary	95% CI of diff
VEC pl 24h vs MT1 pl 24h	1,610	0,8994	No	ns	-7.256 to 10.48		VEC pl 24h vs MT1 pl 24h	2,258	3,286	No	ns	-1.145 to 5.660
VEC pl 24h vs VEC col 24h	4,075	2,276	No	ns	-4.791 to 12.94		VEC pl 24h vs VEC col 24h	6,538	9,516	Yes	***	3.135 to 9.940
VEC pl 24h vs VEC pl 48h	11,96	6,682	Yes	**	3.097 to 20.83		VEC pl 24h vs VEC pl 48h	1,610	2,343	No	ns	-1.793 to 5.013
VEC pl 24h vs VEC pl 72h	10,87	6,073	Yes	**	2.007 to 19.74		VEC pl 24h vs VEC pl 72h	2,165	3,151	No	ns	-1.238 to 5.568
MT1 pl 24h vs MT1 col 24h	-0,6200	0,3463	No	ns	-9.486 to 8.246		MT1 pl 24h vs MT1 col 24h	3,643	5,302	Yes	*	0.2400 to 7.045
MT1 pl 24h vs MT1 pl 48h	7,563	4,224	No	ns	-1.303 to 16.43		MT1 pl 24h vs MT1 pl 48h	-2,223	3,235	No	ns	-5.625 to 1.180
MT1 pl 24h vs MT1 pl 72h	6,067	3,138	No	ns	-3.509 to 15.64		MT1 pl 24h vs MT1 pl 72h	0,9500	1,280	No	ns	-2.725 to 4.625
VEC col 24h vs MT1 col 24h	-3,085	1,723	No	ns	-11.95 to 5.781		VEC col 24h vs MT1 col 24h	-0,6375	0,9279	No	ns	-4.040 to 2.765
VEC col 24h vs VEC col 48h	19,55	10,92	Yes	***	10.68 to 28.41		VEC col 24h vs VEC col 48h	1,335	1,943	No	ns	-2.068 to 4.738
VEC col 24h vs VEC col 72h	15,93	8,900	Yes	***	7.067 to 24.80		VEC col 24h vs VEC col 72h	1,470	2,140	No	ns	-1.933 to 4.873
MT1 col 24h vs MT1 col 48h	13,17	7,355	Yes	***	4.302 to 22.03		MT1 col 24h vs MT1 col 48h	-0,6925	1,008	No	ns	-4.095 to 2.710
MT1 col 24h vs MT1 col 72h	18,09	10,11	Yes	***	9.224 to 26.96		MT1 col 24h vs MT1 col 72h	1,015	1,477	No	ns	-2.388 to 4.418
VEC pl 48h vs MT1 pl 48h	-2,790	1,559	No	ns	-11.66 to 6.076		VEC pl 48h vs MT1 pl 48h	-1,575	2,292	No	ns	-4.978 to 1.828
VEC pl 48h vs VEC col 48h	11,66	6,512	Yes	**	2.792 to 20.52		VEC pl 48h vs VEC col 48h	6,263	9,115	Yes	***	2.860 to 9.665
VEC pl 48h vs VEC pl 72h	-1,090	0,6089	No	ns	-9.956 to 7.776		VEC pl 48h vs VEC pl 72h	0,5550	0,8078	No	ns	-2.848 to 3.958
MT1 pl 48h vs MT1 col 48h	4,985	2,785	No	ns	-3.881 to 13.85		MT1 pl 48h vs MT1 col 48h	5,173	7,529	Yes	***	1.770 to 8.575
MT1 pl 48h vs MT1 pl 72h	-1,495	0,7732	No	ns	-11.07 to 8.081		MT1 pl 48h vs MT1 pl 72h	3,173	4,275	No	ns	-0.5026 to 6.848
VEC col 48h vs MT1 col 48h	-9,462	5,286	Yes	*	-18.33 to -0.5967		VEC col 48h vs MT1 col 48h	-2,665	3,879	No	ns	-6.068 to 0.7375
VEC col 48h vs VEC col 72h	-3,612	2,018	No	ns	-12.48 to 5.253		VEC col 48h vs VEC col 72h	0,1350	0,1965	No	ns	-3.268 to 3.538
MT1 col 48h vs MT1 col 72h	4,922	2,750	No	ns	-3.943 to 13.79		MT1 col 48h vs MT1 col 72h	1,708	2,485	No	ns	-1.695 to 5.110
VEC pl 72h vs MT1 pl 72h	-3,195	1,652	No	ns	-12.77 to 6.381		VEC pl 72h vs MT1 pl 72h	1,043	1,405	No	ns	-2.633 to 4.718
VEC pl 72h vs VEC col 72h	9,135	5,103	Yes	*	0.2692 to 18.00		VEC pl 72h vs VEC col 72h	5,843	8,504	Yes	***	2.440 to 9.245
MT1 pl 72h vs MT1 col 72h	11,40	5,897	Yes	**	1.826 to 20.98		MT1 pl 72h vs MT1 col 72h	3,708	4,996	Yes	*	0.03236 to 7.383
VEC col 72h vs MT1 col 72h	-0,9275	0,5181	No	ns	-9.793 to 7.938		VEC col 72h vs MT1 col 72h	-1,093	1,590	No	ns	-4.495 to 2.310

## Sheet: sans chiffres
	G0/G1		S		G2/M
Tukey's Multiple Comparison Test	P value		P value		P value
CTRL Plastic 24h vs MT1 Plastic 24h	ns		ns		ns
CTRL Plastic 24h vs CTRL Col3D 24h	*		ns		***
CTRL Plastic 24h vs CTRL Plastic 48h	**		**		ns
CTRL Plastic 24h vs CTRL Plastic 72h	**		**		ns
MT1 Plastic 24h vs MT1 Col3D 24h	ns		ns		**
MT1 Plastic 24h vs MT1 Plastic 48h	ns		ns		ns
MT1 Plastic 24h vs MT1 Plastic 72h	ns		ns		ns
CTRL Col3D 24h vs MT1 Col3D 24h	ns		ns		ns
CTRL Col3D 24h vs CTRL Col3D 48h	***		***		ns
CTRL Col3D 24h vs CTRL Col3D 72h	***		***		ns
MT1 Col3D 24h vs MT1 Col3D 48h	**		***		ns
MT1 Col3D 24h vs MT1 Col3D 72h	***		***		ns
CTRL Plastic 48h vs MT1 Plastic 48h	ns		ns		ns
CTRL Plastic 48h vs CTRL Col3D 48h	***		**		***
CTRL Plastic 48h vs CTRL Plastic 72h	ns		ns		ns
MT1 Plastic 48h vs MT1 Col3D 48h	ns		ns		***
MT1 Plastic 48h vs MT1 Plastic 72h	ns		ns		ns
CTRL Col3D 48h vs MT1 Col3D 48h	**		*		ns
CTRL Col3D 48h vs CTRL Col3D 72h	ns		ns		ns
MT1 Col3D 48h vs MT1 Col3D 72h	ns		ns		ns
CTRL Plastic 72h vs MT1 Plastic 72h	ns		ns		ns
CTRL Plastic 72h vs CTRL Col3D 72h	***		*		***
MT1 Plastic 72h vs MT1 Col3D 72h	**		**		*
CTRL Col3D 72h vs MT1 Col3D 72h	ns		ns		ns
			ns	not significant
			*	p<0.05
			**	p<0.01
			***	p<0.001
