# Supplementary material for: A Membrane-Type-1 Matrix Metalloproteinase (MT1-MMP) – Discoidin Domain Receptor 1 Axis Regulates Collagen-Induced Apoptosis in Breast Cancer Cells
Source: PLoS One. 2015 Mar 16;10(3):e0116006. doi: 10.1371/journal.pone.0116006 (PMC4638154; doi:10.1371/journal.pone.0116006)
Supplement: S7 Table — (XLSX) [file pone.0116006.s030.xlsx]

## Sheet: Feuil1
Table S7. Bio-functions associated with the "3D COL1 core signature"
Bio-functions	Functions Annotation	# genes	p-Value	Genes
Cell Cycle	cell cycle progression	17	3.64E-03	BMI1,CD24,CREB1,CSE1L,DEK,DICER1,DKK1,IER3,KPNB1,ORC6,PNN,PTPN11,RBBP8,ROCK2,RPS6KB1,TPR,TRIM33
Cell Death and Survival	cell death	51	2.13E-07	AIRE,ALDOC,ANGPTL4,ATP2A2,BCLAF1,BMI1,BOK,CD24,CDK5RAP3,CREB1,CSE1L,DDIT4,DDX5,DEK,DHRS2,DICER1,
				DKK1,DMC1,FKTN,GJC1,HSP90AA1,HSPH1,IER3,IL18,INIP,ISG20,KIAA0101,LILRB1,LILRB3,MCM8,MFGE8,MSH3,MT1A,
				MT2A,NDRG1,PDCD7,PNPT1,PTPN11,RBM25,ROCK2,RPS6KB1,S100P,SERPINA3,SRSF5,SUZ12,TACC1,TBK1,TFF3,TFRC,TPR,VEGFB
	apoptosis	44	3.31E-07	AIRE,ALDOC,ANGPTL4,BCLAF1,BMI1,BOK,CD24,CDK5RAP3,CREB1,CSE1L,DDIT4,DDX5,DHRS2,DICER1,DKK1,DMC1,FKTN,GJC1,
				HSP90AA1,HSPH1,IER3,IL18,KIAA0101,LILRB1,MCM8,MFGE8,MSH3,MT1A,MT2A,NDRG1,PDCD7,PNPT1,PTPN11,RBM25,RPS6KB1,
				SERPINA3,SRSF5,SUZ12,TACC1,TBK1,TFF3,TFRC,TPR,VEGFB
Cellular Function and Maintenance	cellular homeostasis	21	3.08E-03	AIRE,ATP2A2,BCKDHA,CD24,CREB1,DDIT4,DICER1,DKK1,HSP90AA1,IL18,LILRB1,LILRB3,MT2A,NDRG1,PTPN11,ROCK2,RPS6KB1,SCNN1A,SLC39A6,TBK1,TFRC
	microtubule dynamics	16	6.17E-03	ACTG1,ANGPTL4,ARL2,CDK5RAP3,CREB1,DICER1,HSP90AA1,KIF20B,KPNB1,MT2A,NDRG1,PCNT,PTPN11,ROCK2,TACC1,TBK1
	organization of cytoskeleton	17	1.28E-02	ACTG1,ANGPTL4,ARL2,CDK5RAP3,CREB1,DICER1,FAT1,HSP90AA1,KIF20B,KPNB1,MT2A,NDRG1,PCNT,PTPN11,ROCK2,TACC1,TBK1
Cellular Growth and Proliferation	proliferation of cells	50	3.69E-06	ACTG1,AIRE,ANGPTL4,ATP2A2,BCLAF1,BMI1,CCR6,CD24,CREB1,CSE1L,DDX5,DICER1,DKK1,ETFB,FKTN,GABPB2,GAD1,GJC1,HNRNPA2B1,HNRNPR,IER3,IL18,
				ISG20,KIAA0101,KIF20B,LILRB1,LILRB3,MCM8,MFGE8,MSH3,MT1A,MT2A,NDRG1,NOP58,PNN,PNPT1,PTPN11,ROCK2,RPS6KB1,S100P,SRSF5,SUZ12,TACC1,
				TBK1,TFF3,TFRC,TPR,TRIM33,UHRF1,VEGFB
	proliferation of tumor cell lines	23	7.43E-04	ANGPTL4,BMI1,CD24,CREB1,CSE1L,DDX5,DKK1,HNRNPA2B1,IER3,IL18,KIAA0101,LILRB1,MFGE8,MSH3,MT1A,MT2A,PNPT1,PTPN11,RPS6KB1,SRSF5,SUZ12,
				TFRC,UHRF1
Cellular Movement	invasion of cells	14	1.27E-03	CD24,CDK5RAP3,CSE1L,DKK1,HSP90AA1,IER3,IL18,LILRB1,MFGE8,NDRG1,RPS6KB1,S100P,TFF3,VEGFB
	cell movement	24	1.88E-02	AIRE,ANGPTL4,ASPM,CCR6,CD24,CREB1,CSE1L,DEK,DICER1,DKK1,GAD1,HNRNPA2B1,HSP90AA1,IL18,LILRB3,NDRG1,PTPN11,ROCK2,S100P,SCNN1A,
				SERPINA3,TFF3,TPR,VEGFB
DNA Replication, Recombination, Repair	DNA recombination	4	4.99E-03	DMC1,MCM8,MSH3,UHRF1
	repair of DNA	6	7.44E-03	BMI1,DEK,INIP,MSH3,RBBP8,TDG
	formation of spindle fibers	3	8.55E-03	DICER1,KPNB1,NDRG1
Gene Expression	transcription	28	4.49E-04	AIRE,ASPM,BCLAF1,BMI1,CDK5RAP3,CEBPZ,CRCP,CREB1,CSE1L,DDX5,DEK,DICER1,DKK1,GABPB2,HNRNPA2B1,IGSF1,IL18,PDCD7,PTPN11,RBBP8,RBM25,
				RPS6KB1,SSB,SUZ12,TAF1C,TBK1,TDG,TROVE2
Infectious Disease	replication of virus	12	1.00E-03	CREB1,CSE1L,DEK,DHRS2,DICER1,HSP90AA1,IFITM1,IL18,ISG20,KPNB1,SUZ12,TBK1
RNA Post-Transcriptional Modification	processing of RNA	9	1.29E-04	DDX5,DICER1,HNRNPA2B1,HNRNPH1,NOP58,PNN,RBM25,SRSF5,SSB
RNA Trafficking	transport of RNA	3	6.88E-03	HNRNPA2B1,TPR,UPF2
Bio-function analysis of the dataset of genes similarly regulated by 3D COL1 in both CTRL and MT1 cells. The significance value associated with each category is a measure of the likelihood that the association between modulated transcripts and a given process is due to random chance.
The p-value was calculated using the right-tailed Fisher's Exact Test.
