# Supplementary material for: A Membrane-Type-1 Matrix Metalloproteinase (MT1-MMP) – Discoidin Domain Receptor 1 Axis Regulates Collagen-Induced Apoptosis in Breast Cancer Cells
Source: PLoS One. 2015 Mar 16;10(3):e0116006. doi: 10.1371/journal.pone.0116006 (PMC4638154; doi:10.1371/journal.pone.0116006)
Supplement: S8 Table — (XLSX) [file pone.0116006.s031.xlsx]

## Sheet: DAVID Cellular components GO.tx
Table S8. Gene ontology terms associated with the 3D COL1 signature
Category	Term	Count	%	p-Value	Genes	List Total	Pop Hits	Pop Total	Fold Enrichment	Bonferroni	Benjamini	FDR
GOTERM_CC_FAT	GO:0030529~ribonucleoprotein complex	15	10.0671	2.52896e-05	FTLP2, DICER1, HNRNPA2B1, MPHOSPH10, RPS6KB1, SSB, DDX5, HNRNPR, PNN, TROVE2, DCP2, NOP58, HNRNPH1, PDCD7, RBM25	96	515	12782	3.87803	0.00469289	0.00469289	0.0313165
GOTERM_CC_FAT	GO:0005654~nucleoplasm	19	12.7517	7.44468e-05	TAF1C, LOC643167, CREB1, HNRNPA2B1, CCNL1, HNRNPR, PNN, ISG20, SUZ12, MCM8, CCR6, ORC6L, KIF20B, TDG, HNRNPH1, TPR, KPNB1, RBM25, NMD3	96	882	12782	2.86822	0.0137522	0.00689989	0.0921626
GOTERM_CC_FAT	GO:0031981~nuclear lumen	23	15.4362	0.000787999	TAF1C, LOC643167, CREB1, HNRNPA2B1, CCNL1, MPHOSPH10, SSB, DDX5, HNRNPR, PNN, ISG20, SUZ12, MCM8, CCR6, ORC6L, KIF20B, TDG, NOP58, HNRNPH1, TPR, KPNB1, RBM25, NMD3	96	1450	12782	2.11197	0.136383	0.0477	0.971564
GOTERM_CC_FAT	GO:0031974~membrane-enclosed lumen	27	18.1208	0.000796902	TAF1C, LOC643167, PNPT1, PNN, ISG20, MCM8, ORC6L, TPR, KPNB1, ETFB, RBM25, NMD3, BCKDHA, CREB1, HNRNPA2B1, CCNL1, MPHOSPH10, SSB, DDX5, HNRNPR, SUZ12, VEGFB, CCR6, KIF20B, TDG, NOP58, HNRNPH1	96	1856	12782	1.93693	0.137813	0.036392	0.982491
GOTERM_CC_FAT	GO:0043233~organelle lumen	26	17.4497	0.00137804	TAF1C, LOC643167, PNN, ISG20, MCM8, ORC6L, TPR, KPNB1, RBM25, ETFB, NMD3, BCKDHA, CREB1, HNRNPA2B1, CCNL1, MPHOSPH10, SSB, DDX5, HNRNPR, SUZ12, VEGFB, CCR6, KIF20B, TDG, NOP58, HNRNPH1	96	1820	12782	1.90208	0.226239	0.0500048	1.69336
GOTERM_CC_FAT	GO:0070013~intracellular organelle lumen	25	16.7785	0.00225684	TAF1C, LOC643167, PNN, ISG20, MCM8, ORC6L, TPR, KPNB1, RBM25, ETFB, NMD3, BCKDHA, CREB1, HNRNPA2B1, CCNL1, MPHOSPH10, SSB, DDX5, HNRNPR, SUZ12, CCR6, KIF20B, TDG, NOP58, HNRNPH1	96	1779	12782	1.87108	0.343115	0.0676444	2.75944
GOTERM_CC_FAT	GO:0005681~spliceosome	6	4.02685	0.00300271	HNRNPA2B1, HNRNPH1, DDX5, HNRNPR, PDCD7, PNN	96	132	12782	6.05208	0.428416	0.0767971	3.65592
GOTERM_CC_FAT	GO:0030530~heterogeneous nuclear ribonucleoprotein complex	3	2.01342	0.00691305	HNRNPA2B1, HNRNPH1, HNRNPR	96	17	12782	23.4963	0.724809	0.148952	8.23275
GOTERM_CC_FAT	GO:0016607~nuclear speck	5	3.3557	0.00722876	CCR6, LOC643167, CCNL1, RBM25, PNN	96	103	12782	6.46339	0.740612	0.139238	8.59341
GOTERM_CC_FAT	GO:0016604~nuclear body	6	4.02685	0.00827855	CCR6, LOC643167, CCNL1, RBM25, ISG20, PNN	96	168	12782	4.75521	0.786948	0.143261	9.78332
GOTERM_CC_FAT	GO:0043228~non-membrane-bounded organelle	29	19.4631	0.0211194	FTLP2, LOC643167, ALDOC, RPS6KB1, PNN, ACTG1, FAM125A, ORC6L, NDRG1, TPR, SCNN1A, ASPM, MYO5C, NMD3, ARL2, ROCK2, CREB1, PCNT, HNRNPA2B1, MPHOSPH10, SSB, DDX5, TACC1, SMC4, SUZ12, KIF20B, NOP58, HNRNPH1, DMC1	96	2596	12782	1.48738	0.981132	0.302976	23.2306
GOTERM_CC_FAT	GO:0005813~centrosome	6	4.02685	0.0256757	ARL2, FAM125A, ROCK2, PCNT, KIF20B, TACC1	96	224	12782	3.56641	0.992078	0.331803	27.5407
GOTERM_CC_FAT	GO:0042470~melanosome	4	2.68456	0.0285351	HSP90AA1, TFRC, SYTL2, ANXA2P2	96	89	12782	5.98408	0.995414	0.339137	30.1307
GOTERM_CC_FAT	GO:0005815~microtubule organizing center	6	4.02685	0.0402074	ARL2, FAM125A, ROCK2, PCNT, KIF20B, TACC1	96	253	12782	3.15761	0.999516	0.420286	39.8454
Genes included in the 3D COL1 core signature were analysed by using the functional annotation tool of DAVID for functional enrichment analysis, with the DAVID default population background for Homo sapiens. The significance value associated with each Gene ontology
term is a measure of the likelihood that the association between modulated transcripts and a given term is due to random chance. The p-value was calculated using the Fisher's Exact test.
